# Supplementary material for: Methyl 2-(2-bromo­benzyl­idene)-5-(4-hy­droxy­phen­yl)-7-methyl-3-oxo-2,3-dihydro-5H-1,3-thia­zolo[3,2-a]pyrimidine-6-carboxyl­ate
Source: Acta Crystallogr Sect E Struct Rep Online. 2012 Mar 31;68(Pt 4):o1257–8. doi: 10.1107/S1600536812013311 (PMC3344184; doi:10.1107/S1600536812013311)
Supplement: Supplementary file 1 [file e-68-o1257-sup1.cif]

##############################################################################
#                                                                            #
# This CIF contains the data in a paper accepted for publication in          #
# Acta Crystallographica Section E. It conforms to the requirements of       #
# Notes for Authors for Acta Crystallographica Section E, and has been       #
# peer reviewed under the auspices of the IUCr Commission on Journals.       #
#                                                                            #
# Full details of the Crystallographic Information File format               #
# are given in the paper "The Crystallographic Information File (CIF):       #
# a New Standard Archive File for Crystallography" by S. R. Hall, F. H.      #
# Allen and I. D. Brown [Acta Cryst. (1991), A47, 655-685].                  #
#                                                                            #
# The current version of the core CIF dictionary is obtainable from          #
# ftp://ftp.iucr.org/pub/cif_core.dic.                                       #
#                                                                            #
# Software is freely available for graphical display of the structure(s)     #
# in this CIF. For information consult the CIF software page                 #
# http://www.iucr.org/resources/cif/software.                                #
#                                                                            #
# This file may be used for bona fide research purposes within the           #
# scientific community so long as proper attribution is given to the journal # 
# article from which it was obtained.                                        #
#                                                                            #
##############################################################################
data_global
_audit_creation_method     'PLATON <TABLE ACC> option'
_journal_date_recd_electronic     2012-03-05
_journal_date_accepted     2012-03-27
_journal_name_full     'Acta Crystallographica, Section E'
_journal_year     2012
_journal_volume     68
_journal_issue      4
_journal_page_first     o1257
_journal_page_last     o1258
_journal_paper_category     QO
_journal_paper_doi     10.1107/S1600536812013311
_journal_coeditor_code     PV2521
_publ_contact_author_name
;
 'Noor Shahina Begum'
;
_publ_contact_author_address
;
 Department of Studies in Chemistry
 Bangalore University
 Bangalore 560 001
 India
;
_publ_contact_author_email     'noorsb@rediffmail.com'
_publ_contact_author_fax     '(91) 80 2296 1331'
_publ_contact_author_phone     '(91) 80 2296 1344'
_publ_section_title
;\
Methyl
2-(2-bromobenzylidene)-5-(4-hydroxyphenyl)-7-methyl-3-oxo-2,3-dihydro-\
5<i>H</i>-1,3-thiazolo[3,2-<i>a</i>]pyrimidine-6-carboxylate
;
loop_
    _publ_author_name
    _publ_author_address
    'H. Nagarajaiah'
;
 Department of Studies in Chemistry
 Bangalore University
 Bangalore 560 001
 Karnataka
 India
;
    'Nikhath Fathima'
;
 Department of Studies in Chemistry
 Bangalore University
 Bangalore 560 001
 Karnataka
 India
;
    'Noor Shahina Begum'
;
 Department of Studies in Chemistry
 Bangalore University
 Bangalore 560 001
 Karnataka
 India
;
data_I
_chemical_name_systematic
;
Methyl 2-(2-bromobenzylidene)-5-(4-hydroxyphenyl)-7-methyl-3-oxo-2,3-dihydro-
5<i>H</i>-1,3-thiazolo[3,2-<i>a</i>]pyrimidine-6-carboxylate
;
_chemical_name_common     ?
_chemical_formula_moiety     'C22 H17 Br N2 O4 S'
_chemical_formula_sum     'C22 H17 Br N2 O4 S'
_chemical_formula_structural     ?
_chemical_formula_iupac     'C22 H17 Br N2 O4 S'
_chemical_formula_weight     485.35
_chemical_melting_point     ?
_symmetry_cell_setting     monoclinic
_symmetry_space_group_name_H-M     'P 21/c'
_symmetry_space_group_name_Hall     '-P 2ybc'
loop_
    _symmetry_equiv_pos_as_xyz
    'x, y, z'
    '-x, y+1/2, -z+1/2'
    '-x, -y, -z'
    'x, -y-1/2, z-1/2'
_cell_length_a     9.851(2)
_cell_length_b     23.461(6)
_cell_length_c     9.416(2)
_cell_angle_alpha     90.00
_cell_angle_beta     111.229(5)
_cell_angle_gamma     90.00
_cell_volume     2028.5(8)
_cell_formula_units_Z     4
_cell_measurement_reflns_used     4409
_cell_measurement_theta_min     2.22
_cell_measurement_theta_max     27.00
_cell_measurement_temperature     296(2)
_exptl_crystal_description     'Block'
_exptl_crystal_colour     'yellow'
_exptl_crystal_size_max     0.18
_exptl_crystal_size_mid     0.16
_exptl_crystal_size_min     0.16
_exptl_crystal_density_diffrn     1.589
_exptl_crystal_density_meas     ?
_exptl_crystal_density_method     'not measured'
_exptl_crystal_F_000     984
_exptl_absorpt_coefficient_mu     2.162
_exptl_absorpt_correction_type     multi-scan
_exptl_absorpt_process_details     '(SADABS, Bruker, 1998)'
_exptl_absorpt_correction_T_min     0.6969
_exptl_absorpt_correction_T_max     0.7236
_exptl_special_details
;
;
_diffrn_ambient_temperature     296(2)
_diffrn_radiation_type     MoK\a
_diffrn_radiation_wavelength     0.71073
_diffrn_radiation_source     'fine-focus sealed tube'
_diffrn_radiation_monochromator     graphite
_diffrn_measurement_device_type     'Bruker SMART APEX CCD detector'
_diffrn_measurement_method     '\w scans'
_diffrn_detector_area_resol_mean     ?
_diffrn_reflns_number     12267
_diffrn_reflns_av_R_equivalents     0.0535
_diffrn_reflns_av_sigmaI/netI     0.0690
_diffrn_reflns_theta_min     2.22
_diffrn_reflns_theta_max     27.00
_diffrn_reflns_theta_full     27.00
_diffrn_measured_fraction_theta_max     0.997
_diffrn_measured_fraction_theta_full     0.997
_diffrn_reflns_limit_h_min     -12
_diffrn_reflns_limit_h_max     7
_diffrn_reflns_limit_k_min     -28
_diffrn_reflns_limit_k_max     29
_diffrn_reflns_limit_l_min     -11
_diffrn_reflns_limit_l_max     12
_diffrn_standards_number     ?
_diffrn_standards_interval_count     ?
_diffrn_standards_interval_time     ?
_diffrn_standards_decay_%     ?
_refine_special_details
;
Refinement of <i>F</i>^2^ against ALL reflections. The weighted <i>R</i>-factor
<i>wR</i> and goodness of fit <i>S</i> are based on <i>F</i>^2^, conventional
<i>R</i>-factors <i>R</i> are based on <i>F</i>, with <i>F</i> set to zero for
negative <i>F</i>^2^. The threshold expression of <i>F</i>^2^ >
2\s(<i>F</i>^2^) is used only for calculating <i>R</i>-factors(gt) <i>etc</i>.
and is not relevant to the choice of reflections for refinement.
<i>R</i>-factors based on <i>F</i>^2^ are statistically about twice as large
as those based on <i>F</i>, and <i>R</i>- factors based on ALL data will be
even larger.
;
_reflns_number_total     4409
_reflns_number_gt     2563
_reflns_threshold_expression     I>2\s(I)
_refine_ls_structure_factor_coef     Fsqd
_refine_ls_matrix_type     full
_refine_ls_R_factor_all     0.1120
_refine_ls_R_factor_gt     0.0588
_refine_ls_wR_factor_gt     0.1394
_refine_ls_wR_factor_ref     0.1779
_refine_ls_goodness_of_fit_ref     1.044
_refine_ls_restrained_S_all     1.044
_refine_ls_number_reflns     4409
_refine_ls_number_parameters     286
_refine_ls_number_restraints     0
_refine_ls_hydrogen_treatment     constr
_refine_ls_weighting_scheme     calc
_refine_ls_weighting_details
                 'calc w=1/[\s^2^(Fo^2^)+(0.0878P)^2^] where P=(Fo^2^+2Fc^2^)/3'
_atom_sites_solution_hydrogens     geom
_atom_sites_solution_primary     direct
_atom_sites_solution_secondary     difmap
_refine_ls_shift/su_max     0.000
_refine_ls_shift/su_mean     0.000
_refine_diff_density_max     1.043
_refine_diff_density_min     -0.869
_refine_ls_extinction_method     none
_refine_ls_extinction_coef     ?
loop_
    _atom_type_symbol
    _atom_type_description
    _atom_type_scat_dispersion_real
    _atom_type_scat_dispersion_imag
    _atom_type_scat_source
    'C' 'C' 0.0033 0.0016
                         'International Tables Vol C Tables 4.2.6.8 and 6.1.1.4'
    'H' 'H' 0.0000 0.0000
                         'International Tables Vol C Tables 4.2.6.8 and 6.1.1.4'
    'Br' 'Br' -0.2901 2.4595
                         'International Tables Vol C Tables 4.2.6.8 and 6.1.1.4'
    'N' 'N' 0.0061 0.0033
                         'International Tables Vol C Tables 4.2.6.8 and 6.1.1.4'
    'O' 'O' 0.0106 0.0060
                         'International Tables Vol C Tables 4.2.6.8 and 6.1.1.4'
    'S' 'S' 0.1246 0.1234
                         'International Tables Vol C Tables 4.2.6.8 and 6.1.1.4'
_computing_data_collection     'SMART (Bruker, 1998)'
_computing_cell_refinement     'SAINT-Plus (Bruker, 1998)'
_computing_data_reduction     'SAINT-Plus (Bruker, 1998)'
_computing_structure_solution     'SHELXS97 (Sheldrick, 2008)'
_computing_structure_refinement     'SHELXL97 (Sheldrick, 2008)'
_computing_molecular_graphics
             'ORTEP-3 (Farrugia, 1997) and CAMERON (Watkin <i>et al.</i>, 1996)'
_computing_publication_material     'WinGX (Farrugia, 1999)'
loop_
    _atom_site_type_symbol
    _atom_site_label
    _atom_site_fract_x
    _atom_site_fract_y
    _atom_site_fract_z
    _atom_site_U_iso_or_equiv
    _atom_site_adp_type
    _atom_site_calc_flag
    _atom_site_refinement_flags
    _atom_site_occupancy
    _atom_site_symmetry_multiplicity
    _atom_site_disorder_assembly
    _atom_site_disorder_group
    Br Br1 0.94209(7) 0.12175(2) 0.43004(8) 0.0693(3) Uani d . 1 1 . .
    S S1 0.69429(13) -0.08352(5) 0.61655(13) 0.0406(3) Uani d . 1 1 . .
    O O1 0.5280(4) -0.00179(13) 0.2404(4) 0.0585(10) Uani d . 1 1 . .
    O O4 0.6120(3) -0.20100(12) -0.1933(3) 0.0375(7) Uani d . 1 1 . .
    H H4 0.5719 -0.1881 -0.2794 0.056 Uiso calc R 1 1 . .
    N N1 0.4855(4) -0.08217(14) 0.3536(4) 0.0380(9) Uani d . 1 1 . .
    N N2 0.4767(4) -0.15870(15) 0.5130(4) 0.0376(9) Uani d . 1 1 . .
    C C1 0.2725(5) -0.2232(2) 0.4575(6) 0.0498(12) Uani d . 1 1 . .
    H H1A 0.1688 -0.2180 0.4190 0.075 Uiso calc R 1 1 . .
    H H1B 0.3083 -0.2233 0.5668 0.075 Uiso calc R 1 1 . .
    H H1C 0.2955 -0.2589 0.4216 0.075 Uiso calc R 1 1 . .
    C C2 0.6896(5) -0.02716(17) 0.4936(5) 0.0395(11) Uani d . 1 1 . .
    C C3 0.5627(6) -0.03336(18) 0.3500(5) 0.0430(12) Uani d . 1 1 . .
    C C5 0.3714(5) -0.1052(2) 0.2168(5) 0.0434(12) Uani d . 1 1 A .
    H H5 0.3047 -0.0741 0.1666 0.052 Uiso calc R 1 1 . .
    C C6 0.2857(5) -0.1505(2) 0.2668(5) 0.0455(12) Uani d . 1 1 . .
    C C7 0.3424(5) -0.17558(19) 0.4030(5) 0.0406(11) Uani d . 1 1 A .
    C C9 0.5358(5) -0.11320(17) 0.4837(5) 0.0348(10) Uani d . 1 1 . .
    C C10 0.4374(5) -0.12880(17) 0.1052(5) 0.0374(10) Uani d . 1 1 . .
    C C11 0.5353(5) -0.17425(18) 0.1479(5) 0.0379(10) Uani d . 1 1 A .
    H H11 0.5612 -0.1893 0.2456 0.045 Uiso calc R 1 1 . .
    C C12 0.5942(5) -0.19733(17) 0.0490(5) 0.0348(10) Uani d . 1 1 . .
    H H12 0.6610 -0.2270 0.0803 0.042 Uiso calc R 1 1 A .
    C C13 0.5535(5) -0.17610(17) -0.0963(5) 0.0347(10) Uani d . 1 1 A .
    C C14 0.4570(5) -0.13072(17) -0.1407(5) 0.0387(11) Uani d . 1 1 . .
    H H14 0.4306 -0.1158 -0.2386 0.046 Uiso calc R 1 1 A .
    C C15 0.4003(6) -0.1078(2) -0.0394(5) 0.0466(12) Uani d . 1 1 A .
    H H15 0.3356 -0.0774 -0.0699 0.056 Uiso calc R 1 1 . .
    C C16 0.7832(6) 0.01649(18) 0.5097(6) 0.0474(13) Uani d . 1 1 . .
    H H16 0.7560 0.0414 0.4274 0.057 Uiso calc R 1 1 . .
    C C17 0.9172(6) 0.03188(19) 0.6303(6) 0.0490(13) Uani d . 1 1 . .
    C C18 0.9740(6) 0.0014(2) 0.7658(6) 0.0521(13) Uani d . 1 1 . .
    H H18 0.9223 -0.0296 0.7817 0.063 Uiso calc R 1 1 . .
    C C19 1.1042(6) 0.0158(2) 0.8764(7) 0.0606(15) Uani d . 1 1 . .
    H H19 1.1399 -0.0052 0.9660 0.073 Uiso calc R 1 1 . .
    C C20 1.1822(6) 0.0617(3) 0.8549(8) 0.0702(18) Uani d . 1 1 . .
    H H20 1.2711 0.0711 0.9295 0.084 Uiso calc R 1 1 . .
    C C21 1.1297(7) 0.0930(2) 0.7252(8) 0.0658(17) Uani d . 1 1 . .
    H H21 1.1810 0.1246 0.7121 0.079 Uiso calc R 1 1 . .
    C C22 1.0006(6) 0.0778(2) 0.6137(7) 0.0571(15) Uani d . 1 1 . .
    O O2A 0.0777(8) -0.2032(3) 0.1381(8) 0.0398(15) Uani d P 0.568(5) 1 A 1
    O O3A 0.1029(9) -0.1203(3) 0.0273(9) 0.0478(18) Uani d P 0.568(5) 1 A 1
    C C8A 0.1483(11) -0.1543(4) 0.1338(13) 0.0344(18) Uani d P 0.568(5) 1 A 1
    C C4A -0.0570(9) -0.2119(4) 0.0135(11) 0.055(2) Uani d P 0.568(5) 1 A 1
    H H4A1 -0.0980 -0.2479 0.0256 0.083 Uiso calc PR 0.568(5) 1 A 1
    H H4A2 -0.0397 -0.2118 -0.0805 0.083 Uiso calc PR 0.568(5) 1 A 1
    H H4A3 -0.1237 -0.1818 0.0119 0.083 Uiso calc PR 0.568(5) 1 A 1
    O O2B 0.0944(12) -0.1436(4) 0.0420(13) 0.0398(15) Uani d P 0.432(5) 1 A 2
    O O3B 0.0726(12) -0.2187(4) 0.1889(12) 0.0478(18) Uani d P 0.432(5) 1 A 2
    C C8B 0.1406(17) -0.1798(6) 0.1675(17) 0.0344(18) Uani d P 0.432(5) 1 A 2
    C C4B -0.0390(12) -0.1602(5) -0.0732(13) 0.055(2) Uani d P 0.432(5) 1 A 2
    H H4B1 -0.0667 -0.1323 -0.1532 0.083 Uiso calc PR 0.432(5) 1 A 2
    H H4B2 -0.1135 -0.1629 -0.0302 0.083 Uiso calc PR 0.432(5) 1 A 2
    H H4B3 -0.0269 -0.1966 -0.1139 0.083 Uiso calc PR 0.432(5) 1 A 2
loop_
    _atom_site_aniso_label
    _atom_site_aniso_U_11
    _atom_site_aniso_U_22
    _atom_site_aniso_U_33
    _atom_site_aniso_U_12
    _atom_site_aniso_U_13
    _atom_site_aniso_U_23
    Br1 0.0943(5) 0.0404(3) 0.1033(6) -0.0081(3) 0.0720(4) -0.0062(3)
    S1 0.0530(7) 0.0361(6) 0.0348(6) -0.0079(5) 0.0185(5) -0.0037(5)
    O1 0.089(3) 0.0330(17) 0.056(2) 0.0130(18) 0.029(2) 0.0096(17)
    O4 0.0459(19) 0.0332(16) 0.0337(16) 0.0035(13) 0.0147(15) -0.0014(13)
    N1 0.050(2) 0.0355(19) 0.030(2) 0.0093(17) 0.0166(17) -0.0013(16)
    N2 0.044(2) 0.041(2) 0.0301(19) -0.0043(18) 0.0160(17) -0.0071(16)
    C1 0.043(3) 0.051(3) 0.060(3) -0.008(2) 0.025(2) -0.016(3)
    C2 0.061(3) 0.026(2) 0.041(3) 0.004(2) 0.031(2) -0.0029(19)
    C3 0.066(3) 0.023(2) 0.049(3) 0.011(2) 0.031(3) -0.002(2)
    C5 0.049(3) 0.041(2) 0.036(3) 0.015(2) 0.010(2) 0.000(2)
    C6 0.038(3) 0.054(3) 0.043(3) 0.009(2) 0.013(2) -0.017(2)
    C7 0.043(3) 0.040(2) 0.045(3) 0.004(2) 0.023(2) -0.010(2)
    C9 0.044(3) 0.034(2) 0.030(2) 0.006(2) 0.019(2) -0.0039(19)
    C10 0.045(3) 0.031(2) 0.033(2) 0.0082(19) 0.011(2) -0.0016(18)
    C11 0.048(3) 0.037(2) 0.028(2) 0.007(2) 0.012(2) 0.0058(19)
    C12 0.041(3) 0.029(2) 0.035(2) 0.0046(19) 0.014(2) 0.0005(18)
    C13 0.042(3) 0.030(2) 0.033(2) -0.0039(19) 0.016(2) -0.0048(18)
    C14 0.052(3) 0.034(2) 0.029(2) 0.005(2) 0.014(2) 0.0027(19)
    C15 0.064(3) 0.041(2) 0.031(2) 0.021(2) 0.012(2) 0.004(2)
    C16 0.069(4) 0.024(2) 0.061(3) 0.004(2) 0.038(3) -0.005(2)
    C17 0.058(3) 0.030(2) 0.071(4) -0.003(2) 0.038(3) -0.015(2)
    C18 0.062(3) 0.037(3) 0.063(3) -0.010(2) 0.030(3) -0.016(3)
    C19 0.066(4) 0.052(3) 0.063(4) 0.004(3) 0.023(3) -0.014(3)
    C20 0.055(4) 0.071(4) 0.091(5) -0.017(3) 0.035(3) -0.050(4)
    C21 0.081(5) 0.049(3) 0.092(5) -0.014(3) 0.060(4) -0.031(3)
    C22 0.069(4) 0.037(3) 0.086(4) -0.008(3) 0.053(3) -0.023(3)
    O2A 0.031(3) 0.038(4) 0.048(3) -0.006(3) 0.012(3) 0.003(3)
    O3A 0.055(4) 0.027(3) 0.055(4) -0.004(3) 0.013(3) 0.002(3)
    C8A 0.037(4) 0.019(5) 0.045(5) 0.015(5) 0.013(4) 0.001(5)
    C4A 0.036(4) 0.057(4) 0.063(5) 0.000(3) 0.006(4) 0.013(4)
    O2B 0.031(3) 0.038(4) 0.048(3) -0.006(3) 0.012(3) 0.003(3)
    O3B 0.055(4) 0.027(3) 0.055(4) -0.004(3) 0.013(3) 0.002(3)
    C8B 0.037(4) 0.019(5) 0.045(5) 0.015(5) 0.013(4) 0.001(5)
    C4B 0.036(4) 0.057(4) 0.063(5) 0.000(3) 0.006(4) 0.013(4)
_geom_special_details
;
All e.s.d.'s (except the e.s.d. in the dihedral angle between two l.s. planes)
are estimated using the full covariance matrix. The cell e.s.d.'s are taken
into account individually in the estimation of e.s.d.'s in distances, angles
and torsion angles; correlations between e.s.d.'s in cell parameters are only
used when they are defined by crystal symmetry. An approximate (isotropic)
treatment of cell e.s.d.'s is used for estimating e.s.d.'s involving l.s.
planes.
;
loop_
    _geom_bond_atom_site_label_1
    _geom_bond_atom_site_label_2
    _geom_bond_site_symmetry_2
    _geom_bond_distance
    _geom_bond_publ_flag
    Br1 C22 . 1.915(6) ?
    S1 C2 . 1.747(4) ?
    S1 C9 . 1.753(5) ?
    O1 C3 . 1.215(5) ?
    O4 C13 . 1.374(5) ?
    O4 H4 . 0.8200 ?
    N1 C9 . 1.355(5) ?
    N1 C3 . 1.382(6) ?
    N1 C5 . 1.472(6) ?
    N2 C9 . 1.293(5) ?
    N2 C7 . 1.410(6) ?
    C1 C7 . 1.497(6) ?
    C1 H1A . 0.9600 ?
    C1 H1B . 0.9600 ?
    C1 H1C . 0.9600 ?
    C2 C16 . 1.349(6) ?
    C2 C3 . 1.479(7) ?
    C5 C10 . 1.527(6) ?
    C5 C6 . 1.534(7) ?
    C5 H5 . 0.9800 ?
    C6 C7 . 1.336(7) ?
    C6 C8A . 1.477(12) ?
    C6 C8B . 1.556(17) ?
    C10 C15 . 1.367(6) ?
    C10 C11 . 1.396(6) ?
    C11 C12 . 1.374(6) ?
    C11 H11 . 0.9300 ?
    C12 C13 . 1.373(6) ?
    C12 H12 . 0.9300 ?
    C13 C14 . 1.387(6) ?
    C14 C15 . 1.377(7) ?
    C14 H14 . 0.9300 ?
    C15 H15 . 0.9300 ?
    C16 C17 . 1.441(7) ?
    C16 H16 . 0.9300 ?
    C17 C18 . 1.392(7) ?
    C17 C22 . 1.397(7) ?
    C18 C19 . 1.370(7) ?
    C18 H18 . 0.9300 ?
    C19 C20 . 1.378(8) ?
    C19 H19 . 0.9300 ?
    C20 C21 . 1.357(9) ?
    C20 H20 . 0.9300 ?
    C21 C22 . 1.371(8) ?
    C21 H21 . 0.9300 ?
    O2A C8A . 1.348(11) ?
    O2A C4A . 1.432(11) ?
    O3A C8A . 1.232(12) ?
    C4A H4A1 . 0.9600 ?
    C4A H4A2 . 0.9600 ?
    C4A H4A3 . 0.9600 ?
    O2B C8B . 1.391(17) ?
    O2B C4B . 1.423(15) ?
    O3B C8B . 1.192(17) ?
    C4B H4B1 . 0.9600 ?
    C4B H4B2 . 0.9600 ?
    C4B H4B3 . 0.9600 ?
loop_
    _geom_angle_atom_site_label_1
    _geom_angle_atom_site_label_2
    _geom_angle_atom_site_label_3
    _geom_angle_site_symmetry_1
    _geom_angle_site_symmetry_3
    _geom_angle
    _geom_angle_publ_flag
    C2 S1 C9 . . 91.4(2) ?
    C13 O4 H4 . . 109.5 ?
    C9 N1 C3 . . 116.3(4) ?
    C9 N1 C5 . . 120.5(4) ?
    C3 N1 C5 . . 122.4(4) ?
    C9 N2 C7 . . 116.8(4) ?
    C7 C1 H1A . . 109.5 ?
    C7 C1 H1B . . 109.5 ?
    H1A C1 H1B . . 109.5 ?
    C7 C1 H1C . . 109.5 ?
    H1A C1 H1C . . 109.5 ?
    H1B C1 H1C . . 109.5 ?
    C16 C2 C3 . . 119.6(4) ?
    C16 C2 S1 . . 130.3(4) ?
    C3 C2 S1 . . 110.0(3) ?
    O1 C3 N1 . . 122.6(5) ?
    O1 C3 C2 . . 127.0(4) ?
    N1 C3 C2 . . 110.5(4) ?
    N1 C5 C10 . . 110.8(4) ?
    N1 C5 C6 . . 108.5(4) ?
    C10 C5 C6 . . 112.2(4) ?
    N1 C5 H5 . . 108.4 ?
    C10 C5 H5 . . 108.4 ?
    C6 C5 H5 . . 108.4 ?
    C7 C6 C8A . . 136.4(6) ?
    C7 C6 C5 . . 121.0(4) ?
    C8A C6 C5 . . 102.7(5) ?
    C7 C6 C8B . . 110.8(7) ?
    C5 C6 C8B . . 127.6(7) ?
    C6 C7 N2 . . 122.4(4) ?
    C6 C7 C1 . . 125.0(5) ?
    N2 C7 C1 . . 112.6(4) ?
    N2 C9 N1 . . 126.2(4) ?
    N2 C9 S1 . . 122.0(3) ?
    N1 C9 S1 . . 111.8(3) ?
    C15 C10 C11 . . 118.0(4) ?
    C15 C10 C5 . . 121.9(4) ?
    C11 C10 C5 . . 120.1(4) ?
    C12 C11 C10 . . 121.5(4) ?
    C12 C11 H11 . . 119.2 ?
    C10 C11 H11 . . 119.2 ?
    C13 C12 C11 . . 119.3(4) ?
    C13 C12 H12 . . 120.3 ?
    C11 C12 H12 . . 120.3 ?
    C12 C13 O4 . . 117.8(4) ?
    C12 C13 C14 . . 120.0(4) ?
    O4 C13 C14 . . 122.2(4) ?
    C15 C14 C13 . . 119.7(4) ?
    C15 C14 H14 . . 120.1 ?
    C13 C14 H14 . . 120.1 ?
    C10 C15 C14 . . 121.3(4) ?
    C10 C15 H15 . . 119.3 ?
    C14 C15 H15 . . 119.3 ?
    C2 C16 C17 . . 132.3(5) ?
    C2 C16 H16 . . 113.9 ?
    C17 C16 H16 . . 113.9 ?
    C18 C17 C22 . . 116.2(5) ?
    C18 C17 C16 . . 122.8(5) ?
    C22 C17 C16 . . 120.9(5) ?
    C19 C18 C17 . . 121.6(5) ?
    C19 C18 H18 . . 119.2 ?
    C17 C18 H18 . . 119.2 ?
    C18 C19 C20 . . 120.0(6) ?
    C18 C19 H19 . . 120.0 ?
    C20 C19 H19 . . 120.0 ?
    C21 C20 C19 . . 120.3(6) ?
    C21 C20 H20 . . 119.9 ?
    C19 C20 H20 . . 119.9 ?
    C20 C21 C22 . . 119.5(6) ?
    C20 C21 H21 . . 120.2 ?
    C22 C21 H21 . . 120.3 ?
    C21 C22 C17 . . 122.4(6) ?
    C21 C22 Br1 . . 116.3(4) ?
    C17 C22 Br1 . . 121.3(4) ?
    C8A O2A C4A . . 115.6(8) ?
    O3A C8A O2A . . 122.4(10) ?
    O3A C8A C6 . . 127.0(9) ?
    O2A C8A C6 . . 110.5(8) ?
    O2A C4A H4A1 . . 109.5 ?
    O2A C4A H4A2 . . 109.5 ?
    H4A1 C4A H4A2 . . 109.5 ?
    O2A C4A H4A3 . . 109.5 ?
    H4A1 C4A H4A3 . . 109.5 ?
    H4A2 C4A H4A3 . . 109.5 ?
    C8B O2B C4B . . 114.1(10) ?
    O3B C8B O2B . . 125.5(14) ?
    O3B C8B C6 . . 133.4(12) ?
    O2B C8B C6 . . 100.8(10) ?
    O2B C4B H4B1 . . 109.5 ?
    O2B C4B H4B2 . . 109.5 ?
    H4B1 C4B H4B2 . . 109.5 ?
    O2B C4B H4B3 . . 109.5 ?
    H4B1 C4B H4B3 . . 109.5 ?
    H4B2 C4B H4B3 . . 109.5 ?
loop_
    _geom_hbond_atom_site_label_D
    _geom_hbond_atom_site_label_H
    _geom_hbond_atom_site_label_A
    _geom_hbond_site_symmetry_A
    _geom_hbond_distance_DH
    _geom_hbond_distance_HA
    _geom_hbond_distance_DA
    _geom_hbond_angle_DHA
    O4 H4 N2 1_554 0.82 1.96 2.782(4) 178
    C4B H4B1 S1 1_454 0.96 2.80 3.621(12) 144
    C1 H1C Cg1 4_454 0.96 2.78 3.585(5) 142
