# Supplementary material for: Methyl 2-(2-bromo­benzyl­idene)-5-(4-hy­droxy­phen­yl)-7-methyl-3-oxo-2,3-dihydro-5H-1,3-thia­zolo[3,2-a]pyrimidine-6-carboxyl­ate
Source: Acta Crystallogr Sect E Struct Rep Online. 2012 Mar 31;68(Pt 4):o1257–8. doi: 10.1107/S1600536812013311 (PMC3344184; doi:10.1107/S1600536812013311)
Supplement: Supplementary file 2 [file e-68-o1257-Isup2.hkl]

#
# h,k,l, Fc-squared, Fo-squared, sigma(Fo-squared) and status flag
#
data_I
_shelx_title ' 8febb     P21/c        R = 0.06'
_shelx_refln_list_code          4
_shelx_F_calc_maximum      297.12
_exptl_crystal_F_000       984.00
_reflns_d_resolution_high  0.7828
 
loop_
 _symmetry_equiv_pos_as_xyz
 'x, y, z'
 '-x, y+1/2, -z+1/2'
 '-x, -y, -z'
 'x, -y-1/2, z-1/2'
 
_cell_length_a     9.8510
_cell_length_b    23.4610
_cell_length_c     9.4160
_cell_angle_alpha  90.000
_cell_angle_beta  111.229
_cell_angle_gamma  90.000
 
_shelx_F_squared_multiplier     1.000
 
loop_
 _refln_index_h
 _refln_index_k
 _refln_index_l
 _refln_F_squared_calc
 _refln_F_squared_meas
 _refln_F_squared_sigma
 _refln_observed_status
   1   0   0      279.48      190.31     16.52 o
   2   0   0    46406.19    48865.35   1408.78 o
   3   0   0     1181.51     1260.28     64.60 o
   4   0   0       82.73      101.02     25.68 o
   5   0   0     6091.49     7122.16    256.49 o
   6   0   0      865.03      908.04     79.42 o
   7   0   0      102.24       96.84     36.73 o
   8   0   0     1389.13     1375.13    130.88 o
   9   0   0      149.50       70.47     48.18 o
  10   0   0        2.71        0.00     42.50 o
  11   0   0        5.56        0.00     39.52 o
   1   1   0     4340.87     4157.77     92.16 o
   2   1   0     8716.20     8883.38    219.07 o
   3   1   0     2452.02     2230.39     66.20 o
   4   1   0     6543.96     6456.03    160.75 o
   5   1   0     1599.19     1462.50    151.19 o
   6   1   0      130.41       83.11     25.97 o
   7   1   0        1.37        4.53     13.96 o
   8   1   0       86.46      120.42     24.40 o
   9   1   0       13.51        0.00     25.68 o
  10   1   0      111.68      116.79     38.37 o
  11   1   0       59.06      102.29     71.97 o
   1   2   0     1610.32     1421.81     30.38 o
   2   2   0        0.11       11.77      4.84 o
   3   2   0      277.41      271.50     22.24 o
   4   2   0     1226.84     1248.28     63.90 o
   5   2   0      191.36      140.10     23.58 o
   6   2   0      739.57      751.08     51.98 o
   7   2   0        9.84       34.63     16.13 o
   8   2   0       37.57       25.69     18.82 o
   9   2   0      143.91      206.89     40.71 o
  10   2   0       92.46      105.76     37.91 o
  11   2   0        6.72       64.13     44.94 o
   1   3   0      277.44      222.55     12.90 o
   2   3   0       88.55       76.17      6.93 o
   3   3   0    21078.39    23414.21    496.82 o
   4   3   0       21.90        0.00     12.17 o
   5   3   0     2797.60     3035.16     97.85 o
   6   3   0     3361.79     3564.22    115.70 o
   7   3   0      162.34      224.12     30.51 o
   8   3   0        5.86        8.90     17.28 o
   9   3   0      108.86       76.62     33.51 o
  10   3   0       35.34       42.70     44.79 o
  11   3   0        7.40       20.88     37.31 o
   0   4   0    35694.38    35111.93   1020.81 o
   1   4   0      236.51      205.75      8.78 o
   2   4   0    11770.43    12713.27    173.65 o
   3   4   0      356.62      311.49     50.43 o
   4   4   0       14.85        0.00      5.59 o
   5   4   0      917.68      837.58     77.08 o
   6   4   0       45.32       18.04     12.21 o
   7   4   0       48.12       47.45     17.41 o
   8   4   0      349.92      377.64     35.56 o
   9   4   0       59.02       27.59     28.08 o
  10   4   0       62.44       13.94     32.45 o
  11   4   0        0.77        0.00     35.37 o
   1   5   0    12294.74    13271.75    163.11 o
   2   5   0      318.76      258.08     13.58 o
   3   5   0     4573.28     4725.93     84.62 o
   4   5   0     2595.82     2775.98     86.03 o
   5   5   0       97.38      105.41     21.02 o
   6   5   0       56.94       23.39     10.75 o
   7   5   0      397.16      417.49     40.98 o
   8   5   0       18.08        0.00     17.04 o
   9   5   0       76.42      109.37     70.23 o
  10   5   0        0.47        0.00     30.44 o
  11   5   0        0.53        0.00     30.30 o
   0   6   0     2223.89     2195.85     88.03 o
   1   6   0     1238.05     1287.29     24.23 o
   2   6   0     4442.00     4485.60    124.36 o
   3   6   0     3793.63     3719.16     71.45 o
   4   6   0        1.63        0.00      8.16 o
   5   6   0       55.53       14.51     18.65 o
   6   6   0      240.78       90.78     44.20 o
   7   6   0       58.48       53.66     17.66 o
   8   6   0       26.09       41.18     20.19 o
   9   6   0       90.12       72.44     30.46 o
  10   6   0      132.49      100.93     39.49 o
  11   6   0       15.26        0.00     42.11 o
   1   7   0     2011.47     1933.42     33.40 o
   2   7   0      655.15      681.65     20.16 o
   3   7   0    15519.80    16692.45    258.35 o
   4   7   0       47.06       13.66     10.37 o
   5   7   0     3739.95     3841.56    126.21 o
   6   7   0      970.15      908.02     56.35 o
   7   7   0       16.69       27.40     14.94 o
   8   7   0       80.20       54.23     26.40 o
   9   7   0        1.16        2.16     60.72 o
  10   7   0        9.53       11.35     31.27 o
  11   7   0        0.26        0.00     47.63 o
   0   8   0    10063.43    10423.62    238.31 o
   1   8   0    10951.46    11157.65    143.57 o
   2   8   0     8600.48     9107.05    133.43 o
   3   8   0       21.81        4.55     11.47 o
   4   8   0      339.48      354.08     22.19 o
   5   8   0      441.73      421.13     30.29 o
   6   8   0     1311.87     1392.47     66.79 o
   7   8   0      466.57      544.54     92.46 o
   8   8   0      123.74      109.87     31.43 o
   9   8   0       12.39       13.46     27.44 o
  10   8   0       72.61       63.57     33.59 o
  11   8   0       13.70        0.00     28.76 o
   1   9   0     9735.04    10559.33    138.20 o
   2   9   0       69.22       62.52     14.59 o
   3   9   0     2692.44     2675.42     53.24 o
   4   9   0      926.11      843.36     31.71 o
   5   9   0     1190.93     1334.02    121.13 o
   6   9   0       17.85        0.00     12.90 o
   7   9   0       94.57       34.95     27.19 o
   8   9   0      100.48      105.14     31.92 o
   9   9   0      168.22      210.08     45.39 o
  10   9   0        9.92       68.17     34.80 o
  11   9   0       17.00       15.41     29.88 o
   0  10   0    14157.92    15721.61    456.01 o
   1  10   0      100.77       68.15      8.61 o
   2  10   0     2262.31     2602.30     51.39 o
   3  10   0     1196.28     1115.19     38.27 o
   4  10   0      217.51      185.55     18.64 o
   5  10   0      101.10       91.06     18.20 o
   6  10   0      111.78       87.62     19.81 o
   7  10   0       37.57       17.73     17.39 o
   8  10   0       11.69        0.00     24.64 o
   9  10   0       49.62        0.00     28.63 o
  10  10   0       27.48       60.04     34.97 o
  11  10   0       31.62        5.40     30.01 o
   1  11   0     1137.18     1042.33     26.09 o
   2  11   0     5356.42     5447.76     90.81 o
   3  11   0     1620.51     1454.36     37.92 o
   4  11   0     3660.17     3610.44     79.95 o
   5  11   0     1601.21     1634.19     50.86 o
   6  11   0     1211.10     1175.15     59.25 o
   7  11   0      237.79       63.24     47.34 o
   8  11   0        3.80       18.98     24.77 o
   9  11   0       69.26       65.67     32.78 o
  10  11   0        0.12        4.20     31.44 o
   0  12   0     1881.76     1707.48     55.39 o
   1  12   0     7683.19     8007.70    113.22 o
   2  12   0     3584.32     3569.61     61.14 o
   3  12   0      593.98      664.08     27.05 o
   4  12   0     1476.95     1294.47     44.09 o
   5  12   0      333.62      365.96     28.45 o
   6  12   0     4441.04     5062.89    127.31 o
   7  12   0      913.62     1077.46    103.46 o
   8  12   0      299.90      329.50     46.44 o
   9  12   0      133.55      173.92     41.63 o
  10  12   0       53.13       32.63     36.13 o
   1  13   0      914.62      775.78     29.60 o
   2  13   0      902.68      681.34     24.17 o
   3  13   0     1646.37     1749.88     44.56 o
   4  13   0     1615.61     1908.34     56.10 o
   5  13   0     1772.23     1985.79     59.74 o
   6  13   0     1261.45     1155.57     55.62 o
   7  13   0      170.59      137.08     26.52 o
   8  13   0       20.72        0.00     25.33 o
   9  13   0       79.83      119.90     38.68 o
  10  13   0        2.16        0.00     31.96 o
   0  14   0       18.96       22.24     10.70 o
   1  14   0      134.15      144.18     17.70 o
   2  14   0      253.60      284.24     23.41 o
   3  14   0        1.92        4.25     10.08 o
   4  14   0      513.19      583.03     34.07 o
   5  14   0      137.05      120.22     22.30 o
   6  14   0       99.23       72.77     21.17 o
   7  14   0       35.96       24.42     21.47 o
   8  14   0        0.73        9.21     25.89 o
   9  14   0       45.53       45.92     32.24 o
  10  14   0       97.76       77.67     40.12 o
   1  15   0     1247.85     1078.17     41.91 o
   2  15   0      353.59      350.31     23.99 o
   3  15   0     1467.18     1383.35     59.38 o
   4  15   0     5652.11     6485.37    131.25 o
   5  15   0       12.53        2.13     15.09 o
   6  15   0      294.90      309.13     45.21 o
   7  15   0       81.66       64.98     34.46 o
   8  15   0      118.93      124.54     37.17 o
   9  15   0       79.74      114.53     42.90 o
  10  15   0       80.34        0.00     33.05 o
   0  16   0     1491.48     1537.46     71.16 o
   1  16   0     1518.21     1435.70     42.22 o
   2  16   0     4313.06     4710.73     93.98 o
   3  16   0        7.40        0.00     12.54 o
   4  16   0        4.77        6.01     15.15 o
   5  16   0      308.17      246.91     27.66 o
   6  16   0       93.07      106.66     22.01 o
   7  16   0      335.57      442.13     68.01 o
   8  16   0       51.13      125.01     38.17 o
   9  16   0        4.23        6.77     45.99 o
   1  17   0      175.21      149.98     18.46 o
   2  17   0     1152.15     1097.05     39.59 o
   3  17   0      345.29      353.96     29.91 o
   4  17   0        6.14        0.00     14.32 o
   5  17   0      779.92      799.22     47.07 o
   6  17   0       24.56       24.19     16.84 o
   7  17   0      121.87      111.16     38.92 o
   8  17   0      115.93       72.07     50.86 o
   9  17   0        3.80        0.00     43.20 o
   0  18   0        6.49        0.00     24.29 o
   1  18   0      404.73      404.16     32.44 o
   2  18   0     1135.36     1043.17     40.66 o
   3  18   0      173.44      122.26     21.46 o
   4  18   0      185.92      175.38     24.81 o
   5  18   0      167.35      160.49     25.39 o
   6  18   0        0.24       36.04     21.73 o
   7  18   0      184.43      135.17     39.98 o
   8  18   0       56.99       58.03     48.38 o
   9  18   0       12.16       47.48     44.39 o
   1  19   0     1526.99     1403.63     59.42 o
   2  19   0       45.36       46.36     15.29 o
   3  19   0      672.68      744.05     61.91 o
   4  19   0     1255.80     1317.60     54.92 o
   5  19   0      184.92      232.43     52.72 o
   6  19   0      430.53      492.93     53.81 o
   7  19   0        1.80       42.09     30.75 o
   8  19   0      134.77      167.61     60.82 o
   9  19   0        6.68        0.00     42.20 o
   0  20   0     3731.93     3845.43    133.81 o
   1  20   0     1021.52     1003.11     41.21 o
   2  20   0      458.31      442.91     31.01 o
   3  20   0      250.23      268.21     29.80 o
   4  20   0      181.74      124.67     28.50 o
   5  20   0      659.71      614.19     52.31 o
   6  20   0        3.09        0.00     22.46 o
   7  20   0       50.15      109.18     55.14 o
   8  20   0      342.29      499.36     91.86 o
   1  21   0       63.13       68.64     17.02 o
   2  21   0      465.82      506.64     46.09 o
   3  21   0      729.66      795.82     55.64 o
   4  21   0        1.29        9.36     19.83 o
   5  21   0       65.38       66.70     27.91 o
   6  21   0      152.55      174.02     34.65 o
   7  21   0       70.69      143.73     60.22 o
   8  21   0       11.11       66.39     52.76 o
   0  22   0      291.22      246.64     60.02 o
   1  22   0      426.51      366.35     31.86 o
   2  22   0      152.44      166.96     30.14 o
   3  22   0       76.10       71.04     29.34 o
   4  22   0       61.76       63.18     27.18 o
   5  22   0      110.64      146.39     33.84 o
   6  22   0       47.41       35.39     29.71 o
   7  22   0      154.53      170.00     62.91 o
   1  23   0       10.66        0.00     24.33 o
   2  23   0     1677.82     1918.97     80.65 o
   3  23   0      795.68      899.93     83.57 o
   4  23   0      398.50      560.10     53.73 o
   5  23   0      286.10      372.36     46.32 o
   6  23   0       95.61       60.52     31.22 o
   7  23   0        1.43        0.00     44.00 o
   0  24   0     2578.31     3010.66    187.52 o
   1  24   0      183.51      224.17     44.90 o
   2  24   0     1286.14     1517.80     98.97 o
   3  24   0      148.20      138.70     39.50 o
   4  24   0      196.13      178.98     36.37 o
   5  24   0      298.67      403.01     49.63 o
   6  24   0        1.25        3.76     28.35 o
   7  24   0       19.98        3.78     51.36 o
   1  25   0        9.57        0.00     34.39 o
   2  25   0        1.59       30.90     31.70 o
   3  25   0       95.38       85.77     36.43 o
   4  25   0       41.46       19.75     32.45 o
   5  25   0       78.42       45.15     30.28 o
   6  25   0       17.37       14.21     30.77 o
   0  26   0      615.23      640.20    100.62 o
   1  26   0       70.97       28.82     29.74 o
   2  26   0      296.34      296.05     53.45 o
   3  26   0      187.44      208.93     53.10 o
   4  26   0       70.09       78.41     38.09 o
   5  26   0       23.82       58.84     55.05 o
   1  27   0        0.92        0.00     27.57 o
   2  27   0      450.44      454.77     75.74 o
   3  27   0      283.17      305.47     56.20 o
   4  27   0       11.88       30.96     36.12 o
   5  27   0      416.03      617.60     79.08 o
   0  28   0      241.59      246.44     71.87 o
   1  28   0      249.72      440.78    115.26 o
   2  28   0        4.26        7.42     31.87 o
   3  28   0       13.05        0.00     59.38 o
   4  28   0        0.22        0.00     32.50 o
   1  29   0       21.97        0.00     28.83 o
   2  29   0        4.03       16.25     30.98 o
 -12   1   1        0.50        9.04     37.41 o
 -11   1   1      133.21      116.59     43.33 o
 -10   1   1        2.09        0.00     25.28 o
  -9   1   1        8.67        9.15     20.89 o
  -8   1   1      956.59     1063.34     51.58 o
  -7   1   1      224.02      216.81     25.99 o
  -6   1   1      210.37      251.23     31.85 o
  -5   1   1      221.08      163.54     42.45 o
  -4   1   1      389.97      450.01     74.25 o
  -3   1   1    12179.47    13130.94    284.61 o
  -2   1   1     5198.03     5214.08    118.14 o
  -1   1   1      251.33      198.01     12.12 o
   0   1   1    15266.52    16207.44    276.86 o
   1   1   1     3302.13     3542.89     60.58 o
   2   1   1     1269.47     1215.78     39.68 o
   3   1   1      467.61      578.64     21.03 o
   4   1   1     9587.68    11809.94    219.22 o
   5   1   1     2588.66     2822.05     94.73 o
   6   1   1      164.76      176.67     23.56 o
   7   1   1      167.95      159.95     33.84 o
   8   1   1       57.87       83.32     31.60 o
   9   1   1       62.14       97.60     35.93 o
  10   1   1        4.88       31.44     31.58 o
  11   1   1        2.35        0.00     35.51 o
 -12   2   1        1.20        0.00     35.73 o
 -11   2   1        2.25        0.00     33.16 o
 -10   2   1       90.45      113.61     39.77 o
  -9   2   1      279.09      219.62     39.38 o
  -8   2   1      624.31      569.46     41.33 o
  -7   2   1      874.15      952.78     85.50 o
  -6   2   1     6620.24     7223.62    152.12 o
  -5   2   1     4396.32     4498.96    100.60 o
  -4   2   1     1519.39     1461.17     43.16 o
  -3   2   1       29.64       40.58      8.72 o
  -2   2   1     4010.41     3878.34     75.26 o
  -1   2   1      141.83      111.61     14.16 o
   0   2   1     2910.68     2990.45     58.65 o
   1   2   1      329.18      303.05     15.48 o
   2   2   1     6272.81     6434.60     94.26 o
   3   2   1     9423.57     9521.84    196.03 o
   4   2   1     2223.98     2346.56     75.21 o
   5   2   1     2311.76     2450.44     66.81 o
   6   2   1     1231.68     1089.65     45.41 o
   7   2   1      103.46       51.98     26.90 o
   8   2   1      164.58      258.24     45.74 o
   9   2   1       76.31       52.35     32.73 o
  10   2   1       20.18        0.00     28.79 o
  11   2   1       64.97      124.61     47.39 o
 -12   3   1        7.28       13.56     38.65 o
 -11   3   1        1.57        0.00     30.13 o
 -10   3   1       16.97       26.25     29.94 o
  -9   3   1      140.68      166.17     28.78 o
  -8   3   1        6.80        0.00     15.58 o
  -7   3   1      129.22      105.72     21.67 o
  -6   3   1     1440.72     1664.40     55.34 o
  -5   3   1        6.54        0.00      9.89 o
  -4   3   1     3523.92     3664.17     82.06 o
  -3   3   1      460.60      382.90     19.04 o
  -2   3   1     4233.64     4526.81     86.97 o
  -1   3   1       39.82       34.16      6.31 o
   0   3   1     2095.45     2112.54     45.81 o
   1   3   1    14761.83    15521.86    189.11 o
   2   3   1      896.58      807.84     24.51 o
   3   3   1      628.00      581.08     21.81 o
   4   3   1       62.21       70.29     11.70 o
   5   3   1     1362.54     1385.43     71.78 o
   6   3   1        6.80       12.58     13.50 o
   7   3   1      621.35      722.78     58.60 o
   8   3   1       29.21       25.27     24.41 o
   9   3   1       87.32       35.41     38.42 o
  10   3   1       24.65       38.18     42.50 o
  11   3   1        0.03       18.45     34.80 o
 -11   4   1        0.68        8.44     38.32 o
 -10   4   1        6.54       13.06     28.55 o
  -9   4   1        2.82        0.00     18.81 o
  -8   4   1       85.99       86.17     22.19 o
  -7   4   1      554.51      559.95     37.36 o
  -6   4   1      645.83      524.17     61.01 o
  -5   4   1     1173.41     1166.54     41.76 o
  -4   4   1      226.51      202.86     26.51 o
  -3   4   1     2779.32     2981.23     66.65 o
  -2   4   1    36113.89    40490.46    523.01 o
  -1   4   1     7145.39     7229.10    132.96 o
   0   4   1      414.91      447.46     14.68 o
   1   4   1     2750.71     2931.87    101.29 o
   2   4   1     4597.25     4525.54     70.31 o
   3   4   1      367.06      311.96     17.39 o
   4   4   1        0.17        0.00      7.46 o
   5   4   1     1570.27     1599.22     67.57 o
   6   4   1      394.48      367.85     43.50 o
   7   4   1       63.04       39.29     23.61 o
   8   4   1      326.17      389.99     48.98 o
   9   4   1        3.47       15.12     27.80 o
  10   4   1        6.92        0.00     29.52 o
  11   4   1       43.55      116.83     46.36 o
 -11   5   1      187.05      215.67     48.77 o
 -10   5   1       17.31        0.00     28.55 o
  -9   5   1      136.26      185.63     30.04 o
  -8   5   1      160.66      117.20     24.24 o
  -7   5   1      397.18      371.74     37.38 o
  -6   5   1     1065.65     1020.98     43.14 o
  -5   5   1      127.01      114.71     24.93 o
  -4   5   1     2196.50     2326.89    161.39 o
  -3   5   1     9331.22    10194.17    186.92 o
  -2   5   1    43082.57    48439.63    624.89 o
  -1   5   1    11441.38    12447.21    221.29 o
   0   5   1    15196.20    16705.36    249.96 o
   1   5   1     3301.49     3591.60     75.90 o
   2   5   1      783.32      819.69     24.20 o
   3   5   1      289.46      297.49     15.42 o
   4   5   1       99.99       90.42     13.16 o
   5   5   1      947.65     1054.89     58.15 o
   6   5   1     1380.07     1557.88     55.29 o
   7   5   1        7.00       20.62     20.89 o
   8   5   1      472.29      433.47     52.37 o
   9   5   1      146.54      107.94     36.22 o
  10   5   1        1.02        4.19     36.48 o
  11   5   1        0.11       33.64     44.64 o
 -11   6   1       30.39       33.55     37.29 o
 -10   6   1       23.08       26.36     31.67 o
  -9   6   1        3.46        7.93     19.05 o
  -8   6   1      806.70      680.64     44.31 o
  -7   6   1     2145.21     2256.88     71.84 o
  -6   6   1     2959.55     2898.97     98.85 o
  -5   6   1     3485.13     3202.52     80.64 o
  -4   6   1     5711.65     5767.79    119.66 o
  -3   6   1      700.23      539.79     21.69 o
  -2   6   1       18.48        0.00      5.22 o
  -1   6   1    14098.34    15339.81    232.99 o
   0   6   1     5846.47     5575.08     82.16 o
   1   6   1      754.43      506.39     34.92 o
   2   6   1    13119.78    13716.68    190.82 o
   3   6   1       56.07       27.42      7.62 o
   4   6   1     7986.83     8833.57    152.19 o
   5   6   1       11.05        8.06     13.56 o
   6   6   1      138.24      105.14     19.39 o
   7   6   1       41.40       20.78     21.94 o
   8   6   1      106.84      162.05     35.08 o
   9   6   1        2.21       11.21     27.71 o
  10   6   1        2.02        0.00     29.94 o
  11   6   1       10.01        0.00     28.62 o
 -11   7   1        3.32        0.00     31.74 o
 -10   7   1      208.37      218.54     45.39 o
  -9   7   1      446.62      527.40     43.64 o
  -8   7   1      638.95      702.86     45.87 o
  -7   7   1     1028.47     1129.21     56.66 o
  -6   7   1      829.20      758.00     39.50 o
  -5   7   1     2362.28     2514.68     69.01 o
  -4   7   1      371.10      382.65     39.38 o
  -3   7   1     3056.88     3330.03     75.72 o
  -2   7   1      209.48      147.45     15.62 o
  -1   7   1     4755.55     4570.17     81.61 o
   0   7   1      510.07      499.73     16.21 o
   1   7   1      157.50      160.30     15.96 o
   2   7   1     3568.61     3631.29     70.51 o
   3   7   1     1145.33     1154.21     30.56 o
   4   7   1      626.20      543.39     23.55 o
   5   7   1        2.51        9.37     12.62 o
   6   7   1      129.50      148.11     22.68 o
   7   7   1      979.51     1154.91     71.68 o
   8   7   1       18.07        0.00     29.41 o
   9   7   1       38.77       43.31     29.43 o
  10   7   1        1.16        0.71     80.92 o
 -11   8   1       11.78       25.47     36.73 o
 -10   8   1       13.32       29.09     76.34 o
  -9   8   1       27.76       24.39     21.85 o
  -8   8   1      921.74      922.89     51.30 o
  -7   8   1      464.89      372.85     33.80 o
  -6   8   1      250.59      214.72     25.04 o
  -5   8   1      137.31      103.82     17.78 o
  -4   8   1       36.12       34.22     11.98 o
  -3   8   1      841.07      957.27     30.14 o
  -2   8   1     1574.60     1575.50     34.85 o
  -1   8   1        2.41        0.00      5.97 o
   0   8   1     1234.55     1402.40     31.18 o
   1   8   1     1742.65     1495.80     38.21 o
   2   8   1      455.74      414.56     29.72 o
   3   8   1      390.66      388.78     25.20 o
   4   8   1       21.16        7.89      8.72 o
   5   8   1      144.95      139.35     20.01 o
   6   8   1      104.57      106.14     21.06 o
   7   8   1       28.47       11.26     22.84 o
   8   8   1        9.54        9.12     29.07 o
   9   8   1        4.97        6.41     27.26 o
  10   8   1       26.57       21.22     39.32 o
 -11   9   1       10.71       18.79     34.68 o
 -10   9   1       62.59       57.66     42.40 o
  -9   9   1       98.81      119.17     27.64 o
  -8   9   1      341.21      361.92     35.88 o
  -7   9   1        8.45        0.00     16.18 o
  -6   9   1      510.61      450.45     33.70 o
  -5   9   1       85.60      105.61     19.52 o
  -4   9   1     2656.09     2789.17     63.54 o
  -3   9   1      832.75      770.29     27.91 o
  -2   9   1     1286.06     1068.80     47.03 o
  -1   9   1     7167.68     7489.04    128.34 o
   0   9   1     2547.79     2514.63     56.83 o
   1   9   1     2850.97     2879.77     61.49 o
   2   9   1       49.10       42.70     10.45 o
   3   9   1      130.98      112.07     15.62 o
   4   9   1      264.64      201.10     17.06 o
   5   9   1       92.98       62.38     17.32 o
   6   9   1       30.15       34.62     16.31 o
   7   9   1       25.59       14.73     21.47 o
   8   9   1      110.97       88.04     35.54 o
   9   9   1       49.41       20.70     31.46 o
  10   9   1      103.22       70.73     39.74 o
 -11  10   1        0.75        0.00     34.13 o
 -10  10   1       42.70       38.99     30.72 o
  -9  10   1        8.36       14.59     20.90 o
  -8  10   1      109.24      124.57     25.47 o
  -7  10   1      220.77      235.30     29.17 o
  -6  10   1      919.62     1004.90     47.47 o
  -5  10   1      280.31      281.20     26.74 o
  -4  10   1     7106.18     7453.74    134.30 o
  -3  10   1      213.23      168.78     16.60 o
  -2  10   1     1780.95     1914.66     42.60 o
  -1  10   1       28.00       25.81      9.09 o
   0  10   1      414.32      401.61     16.26 o
   1  10   1     3286.23     3082.29     66.15 o
   2  10   1    11186.31    12209.31    178.34 o
   3  10   1      292.20      290.52     24.63 o
   4  10   1     7793.55     8697.97    156.18 o
   5  10   1      703.10      669.73     30.66 o
   6  10   1     1323.05     1178.57     51.57 o
   7  10   1       86.00      134.78     47.78 o
   8  10   1      554.18      460.94     55.87 o
   9  10   1      195.81      195.05     42.78 o
  10  10   1       15.59       39.25     33.80 o
 -11  11   1        6.02       34.32     28.19 o
 -10  11   1       23.22       55.18     46.78 o
  -9  11   1      138.86      256.72     35.59 o
  -8  11   1        4.88        8.50     19.51 o
  -7  11   1       70.18       58.72     20.84 o
  -6  11   1      250.94      209.11     27.01 o
  -5  11   1       95.82       90.71     18.61 o
  -4  11   1      388.85      352.70     25.83 o
  -3  11   1       15.89        0.00      8.73 o
  -2  11   1      193.97      153.63     14.44 o
  -1  11   1     2599.10     2639.32     64.09 o
   0  11   1      333.57      315.77     21.70 o
   1  11   1       23.26       28.06      9.20 o
   2  11   1     2684.12     2587.43     59.33 o
   3  11   1        8.31        0.00      7.97 o
   4  11   1      490.66      548.49     30.59 o
   5  11   1       40.70       10.75     11.66 o
   6  11   1      865.16      951.46     55.06 o
   7  11   1      253.54      227.83     39.73 o
   8  11   1        3.53        0.00     24.62 o
   9  11   1       52.97       32.06     32.05 o
  10  11   1       52.49       23.14     36.90 o
 -11  12   1       20.01        6.27     31.55 o
 -10  12   1        7.19        0.00     34.09 o
  -9  12   1       52.38       21.85     29.13 o
  -8  12   1        0.68       32.25     19.93 o
  -7  12   1       85.29       56.68     20.00 o
  -6  12   1      317.79      242.70     28.44 o
  -5  12   1        3.20        6.32     12.63 o
  -4  12   1       45.21       36.47     15.37 o
  -3  12   1      203.39      229.77     18.81 o
  -2  12   1     1321.63     1473.15     45.12 o
  -1  12   1       59.72       66.54     13.18 o
   0  12   1        0.65        0.00      6.47 o
   1  12   1      112.21      103.20     13.16 o
   2  12   1       81.30       87.57     12.18 o
   3  12   1      926.15      921.25     32.44 o
   4  12   1      315.74      280.58     44.08 o
   5  12   1      141.65      134.30     17.71 o
   6  12   1      140.10      117.60     24.40 o
   7  12   1       29.18        8.72     24.39 o
   8  12   1       84.29      125.78     35.46 o
   9  12   1       64.97        9.40     29.71 o
  10  12   1       52.19       48.33    125.21 o
 -10  13   1      151.82      169.80     63.90 o
  -9  13   1       79.51       53.57     34.66 o
  -8  13   1       19.95       15.37     20.34 o
  -7  13   1       12.76       15.88     17.90 o
  -6  13   1      353.66      409.64     36.46 o
  -5  13   1      433.57      411.10     29.88 o
  -4  13   1     1133.88      948.02     38.66 o
  -3  13   1       98.73       88.93     13.48 o
  -2  13   1     2552.47     2334.80     53.22 o
  -1  13   1    11027.42    12062.12    203.42 o
   0  13   1      257.02      224.02     14.90 o
   1  13   1     3314.63     3544.91     68.55 o
   2  13   1      829.05      789.62     38.78 o
   3  13   1      142.70      164.46     17.37 o
   4  13   1      927.03      927.77     40.25 o
   5  13   1      408.34      387.73     38.63 o
   6  13   1       18.62       12.08     18.28 o
   7  13   1      840.19      924.63     70.71 o
   8  13   1      368.04      261.97     52.16 o
   9  13   1        9.34        6.59     33.09 o
  10  13   1      177.52       49.82     86.09 o
 -10  14   1       56.95       13.14     48.48 o
  -9  14   1       47.69       62.61     47.68 o
  -8  14   1      179.72      152.65     30.69 o
  -7  14   1      448.65      559.54     47.27 o
  -6  14   1     1318.83     1424.51     59.92 o
  -5  14   1      118.17      116.27     19.57 o
  -4  14   1     4596.19     5012.26    106.31 o
  -3  14   1      967.70      921.94     34.36 o
  -2  14   1      584.75      575.15     27.34 o
  -1  14   1       24.71       11.34     11.87 o
   0  14   1     2560.21     2615.28     50.32 o
   1  14   1     1910.72     1903.41     46.65 o
   2  14   1     2498.30     2654.63     93.73 o
   3  14   1      186.98      165.30     18.03 o
   4  14   1     1806.19     2070.26     59.36 o
   5  14   1       13.72       30.47     18.63 o
   6  14   1      130.82      103.75     25.26 o
   7  14   1       11.27        0.00     24.54 o
   8  14   1      738.91      578.78     64.42 o
   9  14   1      299.38      433.78     61.11 o
 -10  15   1      114.56       56.94     52.56 o
  -9  15   1        3.83       38.72     44.59 o
  -8  15   1       17.61       57.51     31.50 o
  -7  15   1        7.31       24.84     24.65 o
  -6  15   1        0.63       19.01     18.94 o
  -5  15   1      102.59      111.43     19.94 o
  -4  15   1      145.73       93.57     18.29 o
  -3  15   1      138.00       79.93     15.02 o
  -2  15   1      627.23      555.93     28.31 o
  -1  15   1     1930.03     1835.33     54.23 o
   0  15   1      520.42      559.20     27.59 o
   1  15   1      772.33      722.01     29.63 o
   2  15   1        4.24       11.16     10.28 o
   3  15   1       45.66       50.48     14.14 o
   4  15   1        6.58        0.00     11.50 o
   5  15   1        4.95        3.57     14.39 o
   6  15   1        6.43        4.05     17.77 o
   7  15   1       91.69       98.30     33.54 o
   8  15   1       20.63        0.00     29.77 o
   9  15   1        9.56        4.05     31.03 o
 -10  16   1        0.30       19.51     42.60 o
  -9  16   1        1.60       16.03     45.99 o
  -8  16   1        0.98        0.00     25.05 o
  -7  16   1      567.69      490.66     80.47 o
  -6  16   1        2.49        0.00     24.45 o
  -5  16   1       98.79       62.51     18.83 o
  -4  16   1      501.15      522.02     35.23 o
  -3  16   1      200.27      184.20     19.57 o
  -2  16   1      648.73      584.06     36.18 o
  -1  16   1      185.50      191.02     21.82 o
   0  16   1        0.91        0.00      8.45 o
   1  16   1     1812.16     1837.39     55.50 o
   2  16   1      518.48      539.14     40.12 o
   3  16   1      243.49      212.20     24.16 o
   4  16   1     2063.75     2126.03     65.39 o
   5  16   1       40.57        8.63     15.24 o
   6  16   1      237.17      278.57     35.13 o
   7  16   1      264.19      186.48     42.29 o
   8  16   1        0.98       34.57     33.24 o
   9  16   1       36.31       48.74     36.68 o
  -9  17   1      389.25      360.61     80.72 o
  -8  17   1        8.97        0.00     30.63 o
  -7  17   1      192.81      166.24     40.15 o
  -6  17   1      341.96      344.37     39.41 o
  -5  17   1      827.11      814.85     77.23 o
  -4  17   1      408.60      417.48     39.30 o
  -3  17   1     1123.23     1223.12     42.50 o
  -2  17   1     1702.86     1768.61     49.59 o
  -1  17   1     6976.51     7855.66    150.84 o
   0  17   1      155.83      111.49     16.27 o
   1  17   1      652.86      743.73     64.61 o
   2  17   1      976.87     1098.88    105.35 o
   3  17   1       19.08       19.12     15.49 o
   4  17   1      649.64      703.16     40.80 o
   5  17   1       39.67       44.63     18.17 o
   6  17   1      134.18       89.58     26.30 o
   7  17   1      509.56      480.25     60.44 o
   8  17   1        1.05        0.00     37.73 o
   9  17   1        2.52        0.00     30.35 o
  -9  18   1        0.84        0.00     45.49 o
  -8  18   1       80.59       92.21     37.33 o
  -7  18   1      107.19      146.66     38.86 o
  -6  18   1      964.83     1112.38     64.80 o
  -5  18   1      962.47      974.24    104.39 o
  -4  18   1     1065.89     1142.70     61.94 o
  -3  18   1      419.27      433.83     35.92 o
  -2  18   1      391.40      301.86     28.16 o
  -1  18   1        2.24        0.00     12.52 o
   0  18   1      416.62      442.86     27.24 o
   1  18   1     1886.06     1981.05     61.14 o
   2  18   1     1466.97     1566.34     86.92 o
   3  18   1      726.80      904.56     45.41 o
   4  18   1      437.21      483.01     36.78 o
   5  18   1       50.31       85.19     23.78 o
   6  18   1        4.15        0.00     19.15 o
   7  18   1        1.04       22.37     32.76 o
   8  18   1       36.77       63.02     38.12 o
  -9  19   1        1.66        0.00     43.40 o
  -8  19   1       32.20       53.97     38.37 o
  -7  19   1      176.28      115.55     36.24 o
  -6  19   1      212.11      241.53     54.33 o
  -5  19   1       14.61       17.92     21.14 o
  -4  19   1        4.35        7.95     19.66 o
  -3  19   1     2123.47     2088.50     67.91 o
  -2  19   1       40.07       21.79     15.65 o
  -1  19   1      646.34      645.81     47.56 o
   0  19   1     1768.46     1913.52     52.39 o
   1  19   1      639.11      658.72     38.70 o
   2  19   1      272.36      117.32     62.11 o
   3  19   1      301.51      324.36     38.83 o
   4  19   1       65.46       64.27     19.63 o
   5  19   1      112.00      166.06     26.51 o
   6  19   1      127.02      307.26     39.97 o
   7  19   1        3.10       53.01     49.72 o
   8  19   1      127.15      153.68     56.44 o
  -9  20   1       11.03       38.92     40.41 o
  -8  20   1        2.31        0.00     31.53 o
  -7  20   1      207.64      218.43     50.77 o
  -6  20   1       37.85       24.13     24.27 o
  -5  20   1       33.30        0.00     24.30 o
  -4  20   1      306.29      288.49     42.01 o
  -3  20   1       34.16       33.63     17.91 o
  -2  20   1      190.76      151.98     23.00 o
  -1  20   1      282.14      229.32     31.92 o
   0  20   1       12.52       47.49     20.67 o
   1  20   1      625.85      554.58     46.29 o
   2  20   1      471.24      569.79     46.15 o
   3  20   1       67.04       86.34     21.23 o
   4  20   1      200.75      222.92     47.00 o
   5  20   1      377.06      410.49     38.54 o
   6  20   1       18.34       30.64     24.93 o
   7  20   1      104.17       30.56     44.89 o
   8  20   1       34.86       47.78     52.46 o
  -8  21   1        2.21       20.78     31.47 o
  -7  21   1       48.87       93.56     39.90 o
  -6  21   1       24.47       30.88     26.43 o
  -5  21   1       65.74       60.83     36.67 o
  -4  21   1      456.44      424.40     45.38 o
  -3  21   1      636.12      714.73     54.71 o
  -2  21   1      872.89      891.81     48.16 o
  -1  21   1      781.80      909.95    134.12 o
   0  21   1     2166.05     2338.68     85.24 o
   1  21   1      261.54      235.99     32.80 o
   2  21   1      212.67      210.08     50.14 o
   3  21   1       77.91       46.11     19.68 o
   4  21   1        6.00        6.84     18.74 o
   5  21   1       51.10       59.05     25.86 o
   6  21   1       80.78      112.50     67.79 o
   7  21   1       83.57       56.64     51.26 o
  -8  22   1       35.36        0.00     47.68 o
  -7  22   1       14.28       21.61     55.99 o
  -6  22   1      275.69      365.80     46.96 o
  -5  22   1      866.48     1072.30     70.22 o
  -4  22   1      480.24      514.75     50.77 o
  -3  22   1      291.52      291.08     38.37 o
  -2  22   1     1216.81     1249.35     56.10 o
  -1  22   1      251.86      185.87     26.20 o
   0  22   1      275.58      265.87     35.18 o
   1  22   1       85.83       92.02     25.20 o
   2  22   1      351.76      363.48     40.32 o
   3  22   1     1205.32     1552.73     89.14 o
   4  22   1      186.74      206.44     34.96 o
   5  22   1       37.04       76.03     27.81 o
   6  22   1      153.66      150.71     42.57 o
   7  22   1        0.03        0.00     40.11 o
  -7  23   1       36.26       42.37     38.37 o
  -6  23   1        0.50        0.00     23.80 o
  -5  23   1       16.47        0.00     41.97 o
  -4  23   1      348.38      216.98     65.31 o
  -3  23   1      730.02      838.05     61.18 o
  -2  23   1       17.03       21.90     17.81 o
  -1  23   1       71.49       42.22     18.39 o
   0  23   1      214.43      265.30     36.01 o
   1  23   1      189.61      191.59     32.84 o
   2  23   1      138.59      145.09     30.59 o
   3  23   1       88.47       43.25     30.51 o
   4  23   1       34.41       77.43     34.82 o
   5  23   1       21.23       24.64     46.14 o
   6  23   1       13.30       15.80     60.62 o
   7  23   1        7.80        0.00     75.24 o
  -7  24   1       27.07        0.00     37.62 o
  -6  24   1       69.12       49.31     30.88 o
  -5  24   1       71.59       58.34     28.50 o
  -4  24   1      169.34      212.95     38.31 o
  -3  24   1       72.40       99.44     29.73 o
  -2  24   1       60.22       66.52     21.87 o
  -1  24   1      111.57       75.53     21.15 o
   0  24   1       35.95       35.36     22.08 o
   1  24   1        2.97        0.00     21.48 o
   2  24   1      116.66       88.05     34.10 o
   3  24   1      164.46      188.99     42.30 o
   4  24   1        5.71        0.00     26.90 o
   5  24   1       53.78       25.28     35.78 o
   6  24   1       94.03        6.77     47.88 o
  -6  25   1       34.87        0.00     30.92 o
  -5  25   1        8.97        0.00     29.56 o
  -4  25   1      100.33       61.24     37.16 o
  -3  25   1      313.27      269.85     40.90 o
  -2  25   1     1114.14     1270.14     60.62 o
  -1  25   1      140.94      164.15     27.05 o
   0  25   1     1037.78     1335.57     98.43 o
   1  25   1      276.84      303.57     52.33 o
   2  25   1      370.37      568.12     91.12 o
   3  25   1        6.96       21.11     54.65 o
   4  25   1      123.92       76.83     35.89 o
   5  25   1      285.23      541.55    102.91 o
   6  25   1        3.23        0.00     45.29 o
  -6  26   1      276.26      259.44     69.16 o
  -5  26   1      259.61      348.97     49.60 o
  -4  26   1      104.34      154.19     37.31 o
  -3  26   1       75.38       83.03     27.50 o
  -2  26   1      125.48      180.24     46.93 o
  -1  26   1        0.14        0.00     25.10 o
   0  26   1      557.22      458.60     81.81 o
   1  26   1      100.55       30.44     33.31 o
   2  26   1       55.91      100.84     40.00 o
   3  26   1      979.82     1238.08    172.29 o
   4  26   1        4.55       10.16     32.34 o
   5  26   1       17.79      128.10     62.81 o
  -5  27   1       14.06       30.90     30.39 o
  -4  27   1       28.26       27.51     37.56 o
  -3  27   1        2.09        5.51     32.61 o
  -2  27   1       12.55        6.35     29.90 o
  -1  27   1      215.30      111.12     38.64 o
   0  27   1       18.01        0.00     27.66 o
   1  27   1       28.04       24.41     34.62 o
   2  27   1      365.27      254.81     89.77 o
   3  27   1        0.21        0.00     26.56 o
   4  27   1      122.78      132.53     43.81 o
  -4  28   1       63.48       69.47     46.73 o
  -3  28   1       12.61        0.00     29.81 o
  -2  28   1       59.62       25.47     32.59 o
  -1  28   1       19.88       53.60     35.19 o
   0  28   1       16.57       37.57     33.74 o
   1  28   1        9.05       25.30     33.35 o
   2  28   1        3.61        0.00     40.01 o
   3  28   1      114.35       98.91     99.73 o
  -3  29   1      269.66       30.99     34.99 o
  -2  29   1      312.73        0.00     23.38 o
  -1  29   1       26.99        0.00     26.43 o
   0  29   1      641.58        0.00     36.43 o
   1  29   1       51.16       19.77     36.35 o
   2  29   1        1.21        0.00     32.08 o
 -12   0   2        3.09       19.61     55.84 o
 -11   0   2      475.07      528.68     61.10 o
 -10   0   2       37.45       16.85     26.39 o
  -9   0   2       29.39        0.00     22.21 o
  -8   0   2      358.33      326.97     59.82 o
  -7   0   2     1008.39     1092.86     83.11 o
  -6   0   2      908.18      842.34     64.70 o
  -5   0   2     1521.51     1428.69     79.42 o
  -4   0   2     2784.30     2655.73    109.09 o
  -3   0   2    30357.67    34668.02   1011.15 o
  -2   0   2    15652.14    17297.80    357.18 o
  -1   0   2      662.66        0.00      5.67 o
   0   0   2    11809.24    13345.09    286.96 o
   1   0   2     6764.91     7457.93    172.41 o
   2   0   2     3469.15     3588.90     98.60 o
   3   0   2     5133.62     5879.93    153.84 o
   4   0   2       27.03       10.29     13.82 o
   5   0   2     2608.99     3162.90     94.07 o
   6   0   2     2599.02     2906.06    151.69 o
   7   0   2        4.10        0.00     26.18 o
   8   0   2      344.76      275.51     65.10 o
   9   0   2       17.27        0.00     37.03 o
  10   0   2        1.42       14.93     44.79 o
 -12   1   2        0.18        0.00     33.31 o
 -11   1   2       45.46       65.61     23.84 o
 -10   1   2       12.49       30.12     19.67 o
  -9   1   2      251.43      258.52     32.54 o
  -8   1   2      791.20      756.91     44.93 o
  -7   1   2      238.02      206.51     25.87 o
  -6   1   2     1649.84     1555.83     86.64 o
  -5   1   2     3365.86     3232.05    115.80 o
  -4   1   2     1295.79     1166.37     44.89 o
  -3   1   2      997.49      974.24     35.95 o
  -2   1   2       91.71      121.93      8.88 o
  -1   1   2     3817.49     3804.86     73.93 o
   0   1   2     4892.45     5211.65     85.38 o
   1   1   2    12279.77    12513.16    194.23 o
   2   1   2     1337.57     1268.54     42.93 o
   3   1   2     1155.82     1143.33     28.36 o
   4   1   2       15.66       16.43      7.50 o
   5   1   2      310.27      305.36     23.58 o
   6   1   2       31.34       44.63     21.44 o
   7   1   2       84.19      121.13     28.98 o
   8   1   2      311.59      358.47     59.97 o
   9   1   2        6.46        6.37     29.29 o
  10   1   2        0.79       59.33     37.58 o
 -12   2   2        8.08        3.63     37.50 o
 -11   2   2       32.33       32.29     26.83 o
 -10   2   2       99.41      135.89     30.02 o
  -9   2   2      264.02      297.83     33.81 o
  -8   2   2        1.94        0.00     15.34 o
  -7   2   2        8.31       16.53     14.28 o
  -6   2   2        0.62       13.45     12.91 o
  -5   2   2      239.47      198.17     20.26 o
  -4   2   2     2516.72     2567.48    121.91 o
  -3   2   2      190.07      181.18     19.60 o
  -2   2   2    15360.40    17316.17    362.30 o
  -1   2   2     1294.69     1401.57    119.29 o
   0   2   2     1538.98     1480.73     27.62 o
   1   2   2     2582.51     2798.36     47.06 o
   2   2   2      124.83      108.39      9.12 o
   3   2   2     1387.75     1633.26     44.19 o
   4   2   2       11.39       13.49      8.74 o
   5   2   2        6.94        5.10     10.25 o
   6   2   2       68.42       93.33     32.25 o
   7   2   2        1.94        0.00     20.52 o
   8   2   2       25.88        9.43     29.91 o
   9   2   2       34.20       35.87     30.80 o
  10   2   2        0.46        1.32     33.39 o
 -12   3   2       11.00       50.97     44.34 o
 -11   3   2        2.98        0.00     23.67 o
 -10   3   2       31.08       16.13     24.59 o
  -9   3   2       60.41       35.58     20.09 o
  -8   3   2     1225.18     1432.73     57.97 o
  -7   3   2       27.69       33.96     16.20 o
  -6   3   2     1538.60     1495.57     51.59 o
  -5   3   2     2985.75     2977.02     95.15 o
  -4   3   2     2034.66     1928.67     51.68 o
  -3   3   2      299.40      256.32     16.21 o
  -2   3   2    33116.95    36334.13    610.53 o
  -1   3   2     1013.60     1034.76     37.51 o
   0   3   2     5299.88     5770.55     76.16 o
   1   3   2     2427.24     2251.06     59.16 o
   2   3   2      695.82      726.97     17.73 o
   3   3   2    11151.27    12488.01    179.23 o
   4   3   2       74.22       37.92     10.66 o
   5   3   2        3.56        0.00     10.18 o
   6   3   2      246.40      189.25     32.68 o
   7   3   2       18.96        0.00     19.28 o
   8   3   2      230.86      227.30     41.08 o
   9   3   2       82.41      102.97     35.81 o
  10   3   2       39.28       79.72     37.86 o
 -12   4   2        5.71       38.44     38.56 o
 -11   4   2      110.47       78.17     38.60 o
 -10   4   2      138.64      112.11     27.83 o
  -9   4   2       33.73       27.22     21.44 o
  -8   4   2      247.36      256.71     30.06 o
  -7   4   2      886.26      848.51     43.93 o
  -6   4   2      235.67      231.45     24.88 o
  -5   4   2      899.30      899.24     35.44 o
  -4   4   2     5463.29     5215.34    108.00 o
  -3   4   2     8243.24     8673.02    139.62 o
  -2   4   2    88281.59    98950.43   2009.27 o
  -1   4   2     6219.12     6448.37    122.80 o
   0   4   2     9205.42     9976.34    126.35 o
   1   4   2       69.95       95.61      8.09 o
   2   4   2     1717.66     1983.86     35.21 o
   3   4   2     3916.32     4517.21     68.54 o
   4   4   2      392.49      381.73     21.92 o
   5   4   2      820.18      807.88     46.27 o
   6   4   2      736.72      717.24     98.48 o
   7   4   2       52.68       25.83     24.49 o
   8   4   2       27.71        5.50     32.10 o
   9   4   2        0.55       11.39     34.69 o
  10   4   2        1.16        9.28     31.45 o
 -12   5   2       66.94       99.97     44.98 o
 -11   5   2        1.66       40.09     59.62 o
 -10   5   2       23.97        0.00     24.52 o
  -9   5   2       37.26       39.17     21.85 o
  -8   5   2      146.94      114.79     23.13 o
  -7   5   2      639.25      563.51     37.40 o
  -6   5   2     1924.57     1967.50     61.30 o
  -5   5   2      690.75      667.71     32.40 o
  -4   5   2     1590.28     1293.83     40.57 o
  -3   5   2     6444.17     6839.35    114.36 o
  -2   5   2     3946.18     4021.49    143.68 o
  -1   5   2     2768.61     2830.08     64.09 o
   0   5   2     2843.34     2882.10     43.63 o
   1   5   2     2274.74     2243.60     41.80 o
   2   5   2     8507.73     9617.70    127.25 o
   3   5   2     1027.65     1059.68     28.25 o
   4   5   2      896.94      883.42     37.63 o
   5   5   2       96.84       63.75     18.91 o
   6   5   2       71.34      109.33     27.03 o
   7   5   2        0.25        5.32     20.40 o
   8   5   2       18.02        0.00     22.95 o
   9   5   2       29.40       42.37     34.44 o
  10   5   2        8.99       39.15     54.20 o
 -12   6   2        8.59        1.59     36.90 o
 -11   6   2        4.86       33.75     35.06 o
 -10   6   2       17.86        0.00     21.08 o
  -9   6   2       16.82        2.59     18.92 o
  -8   6   2      411.79      363.78     60.76 o
  -7   6   2       14.44       12.32     17.37 o
  -6   6   2      443.50      432.22     31.30 o
  -5   6   2        5.83        0.00     11.67 o
  -4   6   2      738.71      824.38     31.93 o
  -3   6   2     3098.63     3500.47     67.29 o
  -2   6   2     2684.38     2811.94     68.08 o
  -1   6   2     2204.96     2306.57     46.71 o
   0   6   2      215.55      226.80     10.78 o
   1   6   2     1506.09     1545.18     30.02 o
   2   6   2       20.30       17.58      6.46 o
   3   6   2        4.40        7.40      7.52 o
   4   6   2      522.81      537.77     26.43 o
   5   6   2        8.54       10.60     14.68 o
   6   6   2      431.31      341.19     41.98 o
   7   6   2      617.14      670.40     60.35 o
   8   6   2       73.67       52.83     29.45 o
   9   6   2      102.94      108.00     38.13 o
  10   6   2        3.69        0.00     37.18 o
 -11   7   2       11.22        0.00     30.24 o
 -10   7   2      156.69       80.34     27.80 o
  -9   7   2       32.84       15.20     18.96 o
  -8   7   2     3099.98     3601.09    101.19 o
  -7   7   2      317.67      322.65     30.81 o
  -6   7   2     1345.30     1420.66     52.03 o
  -5   7   2     1328.44     1177.27     43.13 o
  -4   7   2     5379.60     6073.64    125.48 o
  -3   7   2     1920.18     2220.37     48.87 o
  -2   7   2     1330.84     1257.78     31.08 o
  -1   7   2       76.40       86.23     13.12 o
   0   7   2     6056.37     6087.74    132.04 o
   1   7   2     3299.72     3331.31     52.74 o
   2   7   2     3840.75     3853.99     67.19 o
   3   7   2     6525.90     7079.75    111.72 o
   4   7   2     1119.32     1055.02     31.73 o
   5   7   2        9.61        6.81     15.52 o
   6   7   2       46.36       59.20     31.45 o
   7   7   2       48.87       99.93     31.37 o
   8   7   2        4.75       24.29     31.70 o
   9   7   2       45.09       10.48     28.26 o
  10   7   2        5.59       29.26     35.15 o
 -11   8   2       29.14        0.00     33.36 o
 -10   8   2       36.87       28.91     23.66 o
  -9   8   2      370.62      384.68     44.83 o
  -8   8   2      115.46      103.15     23.14 o
  -7   8   2      103.16       97.84     25.76 o
  -6   8   2       31.22       13.65     14.76 o
  -5   8   2      509.43      504.59     31.03 o
  -4   8   2     2394.20     2160.98     66.94 o
  -3   8   2     2133.00     1971.80     41.91 o
  -2   8   2     2603.52     2315.03     49.52 o
  -1   8   2    12927.69    14161.12    220.69 o
   0   8   2     3963.96     4187.38     62.08 o
   1   8   2      137.62      159.84     12.57 o
   2   8   2        9.97        8.65      7.15 o
   3   8   2      422.82      431.97     21.07 o
   4   8   2     2376.30     2619.95     56.12 o
   5   8   2      400.74      398.77     47.40 o
   6   8   2      570.09      649.96     55.48 o
   7   8   2      647.87      592.66     58.62 o
   8   8   2       14.38       12.39     25.52 o
   9   8   2        6.24       58.43     32.90 o
  10   8   2        0.30       26.34     32.53 o
 -11   9   2       21.94        1.19     46.48 o
 -10   9   2       47.15       31.12     25.72 o
  -9   9   2        1.12       10.30     21.24 o
  -8   9   2      610.07      524.61     41.83 o
  -7   9   2      560.73      655.38     52.05 o
  -6   9   2      565.22      537.36     43.62 o
  -5   9   2      275.49      265.79     28.29 o
  -4   9   2      233.29      178.96     19.38 o
  -3   9   2     2368.61     2342.89     51.77 o
  -2   9   2      587.70      636.18     23.84 o
  -1   9   2     1124.47     1125.12     25.85 o
   0   9   2      146.50      164.13     21.48 o
   1   9   2     1757.81     1630.18     70.20 o
   2   9   2     6597.01     7965.27    140.03 o
   3   9   2      185.84      212.15     19.02 o
   4   9   2       16.32       12.50     10.22 o
   5   9   2     1396.76     1386.45     73.55 o
   6   9   2       10.62       33.61     22.65 o
   7   9   2      150.37      174.36     37.17 o
   8   9   2       61.80        7.39     29.10 o
   9   9   2        2.58        0.00     29.11 o
  10   9   2       22.91        0.00     33.71 o
 -11  10   2       21.81        0.00     53.35 o
 -10  10   2       54.83        6.31     30.38 o
  -9  10   2        0.26        0.00     19.59 o
  -8  10   2      358.57      309.07     56.73 o
  -7  10   2       32.29       33.97     18.67 o
  -6  10   2      169.25      166.58     23.58 o
  -5  10   2      165.64      222.04     26.73 o
  -4  10   2      305.57      302.98     21.57 o
  -3  10   2     1207.56     1230.71     37.52 o
  -2  10   2       60.71       59.28     12.93 o
  -1  10   2      153.44      174.14     11.41 o
   0  10   2      427.12      410.33     26.51 o
   1  10   2      483.89      456.52     21.00 o
   2  10   2     1770.99     2134.14     54.78 o
   3  10   2       11.91        9.52      9.02 o
   4  10   2        1.72        9.26      9.96 o
   5  10   2        7.77        8.52     12.99 o
   6  10   2      716.16      667.75     48.23 o
   7  10   2      144.88      186.70     38.02 o
   8  10   2       20.21        0.00     27.34 o
   9  10   2        8.65        4.69     31.90 o
  10  10   2       20.62        6.39     30.15 o
 -11  11   2        0.35        0.00     52.26 o
 -10  11   2       91.43       38.48     32.48 o
  -9  11   2       12.60        9.14     25.48 o
  -8  11   2      402.45      379.65     36.51 o
  -7  11   2      399.60      325.31     33.90 o
  -6  11   2     2405.72     2408.79     75.35 o
  -5  11   2     1063.95     1031.41     44.38 o
  -4  11   2      291.57      251.76     20.78 o
  -3  11   2       60.12       65.73     11.17 o
  -2  11   2      949.26      893.88     31.36 o
  -1  11   2     1916.05     1928.41     40.61 o
   0  11   2     1058.90      966.92     32.63 o
   1  11   2     7092.71     7218.88    129.39 o
   2  11   2     6052.64     6433.23    141.01 o
   3  11   2      850.73      754.18     29.94 o
   4  11   2      697.87      600.67     29.07 o
   5  11   2       32.79       20.70     16.92 o
   6  11   2        0.35        0.00     18.23 o
   7  11   2      463.18      485.61     55.78 o
   8  11   2       78.72       37.79     29.14 o
   9  11   2       18.10        6.97     30.64 o
 -11  12   2       13.66        0.00     56.44 o
 -10  12   2      110.83      112.09     39.54 o
  -9  12   2      612.16      728.19     66.31 o
  -8  12   2      212.11      158.80     35.32 o
  -7  12   2      275.16      281.42     32.46 o
  -6  12   2       46.75       18.58     16.05 o
  -5  12   2      411.82      442.41     47.30 o
  -4  12   2     6835.46     7484.83    138.30 o
  -3  12   2     3341.17     3272.80     65.57 o
  -2  12   2     2465.66     2302.90     56.53 o
  -1  12   2    12138.65    12958.34    186.87 o
   0  12   2     4969.31     5233.14     90.10 o
   1  12   2      209.26      190.99     17.30 o
   2  12   2     1555.47     1445.85     66.90 o
   3  12   2      801.13      792.29     31.29 o
   4  12   2     1462.16     1560.62     49.05 o
   5  12   2      800.85      923.86     43.99 o
   6  12   2       13.21        0.00     17.75 o
   7  12   2      194.02      189.77     38.79 o
   8  12   2        0.62        0.00     35.39 o
   9  12   2       23.49       46.71     33.33 o
 -11  13   2        4.56        0.00     29.96 o
 -10  13   2        4.98        0.00     28.36 o
  -9  13   2        2.27        0.00     23.12 o
  -8  13   2      474.74      436.83     52.14 o
  -7  13   2      450.94      430.83     49.79 o
  -6  13   2      637.62      686.07     70.52 o
  -5  13   2        8.07       23.03     15.30 o
  -4  13   2     1136.21      966.15     35.68 o
  -3  13   2      221.40      180.53     16.81 o
  -2  13   2     1114.15     1046.62     37.20 o
  -1  13   2      704.50      641.22     24.21 o
   0  13   2     1342.73     1237.66     35.31 o
   1  13   2     1733.36     1592.48     42.12 o
   2  13   2      869.05      906.70     36.33 o
   3  13   2      158.34      161.20     17.66 o
   4  13   2       67.57       74.95     15.38 o
   5  13   2       54.17       73.02     18.25 o
   6  13   2      107.16       95.26     25.21 o
   7  13   2      157.82      149.80     38.80 o
   8  13   2       53.57       62.14     48.03 o
   9  13   2        4.58       26.37     32.00 o
 -10  14   2       22.53       20.59     34.20 o
  -9  14   2        2.97        2.37     25.65 o
  -8  14   2        0.09        0.00     22.09 o
  -7  14   2      274.36      184.75     37.12 o
  -6  14   2       24.61       28.29     25.67 o
  -5  14   2       95.13       90.28     21.08 o
  -4  14   2      198.95      175.39     26.37 o
  -3  14   2        7.92        6.24     10.61 o
  -2  14   2      337.32      320.58     24.39 o
  -1  14   2       99.74       94.63     12.80 o
   0  14   2     1486.24     1476.69     40.53 o
   1  14   2      387.52      430.32     23.78 o
   2  14   2      913.92      916.09     35.43 o
   3  14   2       88.20       32.53     19.72 o
   4  14   2      185.30      222.87     22.35 o
   5  14   2       39.54       21.44     15.01 o
   6  14   2      188.94      224.34     33.78 o
   7  14   2       68.09       61.53     58.28 o
   8  14   2       61.33      107.01     38.05 o
   9  14   2        2.44        0.00     32.60 o
 -10  15   2       43.50       83.21     55.64 o
  -9  15   2       23.33       25.10     31.05 o
  -8  15   2       66.87       99.16     35.42 o
  -7  15   2      915.09     1060.70     79.57 o
  -6  15   2     1029.47     1115.51     94.50 o
  -5  15   2       26.49       34.74     18.51 o
  -4  15   2     1161.44     1180.74     49.40 o
  -3  15   2     1127.77     1135.14     46.23 o
  -2  15   2     1169.29     1106.28     54.84 o
  -1  15   2      928.73      939.72     32.06 o
   0  15   2      412.85      417.52     35.49 o
   1  15   2     2241.97     2352.88     62.15 o
   2  15   2     3438.06     3585.99     78.35 o
   3  15   2      167.10      139.44     17.57 o
   4  15   2     2633.55     2621.43     72.38 o
   5  15   2      671.03      702.02     41.53 o
   6  15   2        7.92       17.10     19.98 o
   7  15   2       32.42       93.78     35.23 o
   8  15   2      175.79      180.78     61.17 o
   9  15   2      114.37      125.12     72.41 o
 -10  16   2       56.63        0.00     47.88 o
  -9  16   2      190.88      149.63     43.12 o
  -8  16   2       15.44       16.33     40.26 o
  -7  16   2       12.61        7.59     27.68 o
  -6  16   2      198.59      165.07     60.77 o
  -5  16   2      874.31      858.27     53.79 o
  -4  16   2     1131.13     1287.55     52.09 o
  -3  16   2     1486.37     1497.57     53.45 o
  -2  16   2     1464.45     1302.89     57.92 o
  -1  16   2     4189.06     4191.67    180.20 o
   0  16   2      345.75      333.96     23.08 o
   1  16   2      294.44      318.17     22.90 o
   2  16   2       31.05       25.80     13.64 o
   3  16   2       53.11       60.19     14.16 o
   4  16   2     2592.59     2994.58     92.99 o
   5  16   2      406.07      560.29     39.06 o
   6  16   2      192.84      220.05     33.86 o
   7  16   2       32.25       32.07     30.97 o
   8  16   2       23.84       66.69     36.40 o
 -10  17   2       10.81        0.00     31.85 o
  -9  17   2        0.35        0.00     28.35 o
  -8  17   2      129.64      134.70     40.80 o
  -7  17   2        6.04       12.27     29.26 o
  -6  17   2     1268.69     1521.40     89.10 o
  -5  17   2      543.87      566.54     48.04 o
  -4  17   2      555.09      517.02     37.98 o
  -3  17   2        0.99        0.00     13.02 o
  -2  17   2      324.98      326.09     35.91 o
  -1  17   2       39.83       29.53     15.21 o
   0  17   2      916.09      917.44     42.08 o
   1  17   2      479.60      438.30     27.44 o
   2  17   2      144.36      141.56     18.24 o
   3  17   2      327.48      355.39     36.24 o
   4  17   2        1.82        0.99     13.33 o
   5  17   2       88.30       79.69     31.31 o
   6  17   2        0.78        0.00     18.70 o
   7  17   2        7.41        9.98     30.22 o
   8  17   2      154.00      107.77     41.88 o
  -9  18   2       77.28       92.78     71.47 o
  -8  18   2        8.70        0.00     29.35 o
  -7  18   2      186.31      197.34     79.87 o
  -6  18   2      202.47      162.93     39.94 o
  -5  18   2       93.26       75.77     24.07 o
  -4  18   2     1065.74     1271.38     85.50 o
  -3  18   2        5.56        0.00     13.77 o
  -2  18   2      260.67      269.72     34.08 o
  -1  18   2      482.73      500.09     43.38 o
   0  18   2      106.14      103.68     23.93 o
   1  18   2      146.56      179.63     32.28 o
   2  18   2       45.12       77.14     17.78 o
   3  18   2       52.72       17.68     17.08 o
   4  18   2      496.06      474.64     41.91 o
   5  18   2       51.10       37.86     30.52 o
   6  18   2       16.65       18.46     31.97 o
   7  18   2      116.91      114.31     43.55 o
   8  18   2        0.52       48.01     59.97 o
  -9  19   2        1.84       60.81     38.72 o
  -8  19   2      149.48      161.78    120.23 o
  -7  19   2      447.46      439.29     61.90 o
  -6  19   2      803.81      810.50     60.37 o
  -5  19   2      517.16      604.22     54.02 o
  -4  19   2      659.53      651.97     44.52 o
  -3  19   2      142.74      102.13     22.00 o
  -2  19   2      662.49      582.39     71.22 o
  -1  19   2      188.88      188.25     31.08 o
   0  19   2      887.16     1007.39     57.71 o
   1  19   2     1886.18     2055.13     86.52 o
   2  19   2     1758.13     1931.81    139.35 o
   3  19   2       31.78       37.77     16.53 o
   4  19   2      136.37      174.22     27.01 o
   5  19   2       95.33      100.38     37.32 o
   6  19   2        0.32        0.00     22.95 o
   7  19   2       50.71       77.22     38.75 o
   8  19   2        9.46        0.00     31.84 o
  -9  20   2       98.46       42.60     67.14 o
  -8  20   2        5.80        0.00     33.97 o
  -7  20   2       28.10       27.83     35.89 o
  -6  20   2      121.37       98.61     27.95 o
  -5  20   2      352.62      356.09     52.19 o
  -4  20   2      159.85      170.58     31.03 o
  -3  20   2     2202.13     2358.35     75.40 o
  -2  20   2      982.55     1048.85     77.94 o
  -1  20   2      182.31      159.57     30.18 o
   0  20   2     2256.20     2461.05     88.40 o
   1  20   2      391.84      455.12     42.82 o
   2  20   2      105.28       75.38     23.20 o
   3  20   2        2.45       27.13     21.05 o
   4  20   2       27.42       13.33     20.15 o
   5  20   2      561.25      675.49     54.83 o
   6  20   2       49.93       97.34     31.62 o
   7  20   2        1.18       22.70     38.17 o
  -8  21   2      120.83       84.11     42.07 o
  -7  21   2        7.17        0.00     50.32 o
  -6  21   2        6.55       49.46     26.32 o
  -5  21   2      256.96      302.81     68.22 o
  -4  21   2      156.29      131.67     31.57 o
  -3  21   2      186.88      199.95     32.87 o
  -2  21   2      459.42      455.98     37.29 o
  -1  21   2        4.24       16.33     18.77 o
   0  21   2       18.15        4.02     19.53 o
   1  21   2       30.11       63.76     23.68 o
   2  21   2      101.67       22.58     20.88 o
   3  21   2      549.62      569.75     49.18 o
   4  21   2       55.56       76.46     31.58 o
   5  21   2        6.44       22.58     33.22 o
   6  21   2        0.80       19.84     33.95 o
   7  21   2       16.99        9.46     36.80 o
  -8  22   2        2.43       29.37     49.82 o
  -7  22   2       54.82       71.37     42.19 o
  -6  22   2       26.07       27.92     27.12 o
  -5  22   2       24.64       38.70     27.76 o
  -4  22   2      846.23      999.14    118.15 o
  -3  22   2        4.75        0.00     16.30 o
  -2  22   2      376.37      506.75     40.00 o
  -1  22   2      333.41      315.99     39.70 o
   0  22   2      897.35      901.80     74.61 o
   1  22   2       59.77       57.85     23.85 o
   2  22   2      608.87      689.87     61.03 o
   3  22   2       63.05       76.05     26.63 o
   4  22   2       12.85       50.06     32.03 o
   5  22   2       70.86      129.18     42.31 o
   6  22   2       23.61       41.38     91.17 o
  -8  23   2      302.14      393.17    162.94 o
  -7  23   2       69.20       93.30     51.11 o
  -6  23   2      299.27      343.40     46.83 o
  -5  23   2      459.04      483.31     98.28 o
  -4  23   2      107.47       97.57     30.55 o
  -3  23   2       59.29       56.61     20.52 o
  -2  23   2       50.06       20.79     18.54 o
  -1  23   2      287.74      359.48     42.72 o
   0  23   2      244.20      281.47     44.72 o
   1  23   2      320.30      357.82     41.90 o
   2  23   2       92.28      110.29     42.21 o
   3  23   2      853.05      781.77     59.44 o
   4  23   2       39.67       92.25     40.16 o
   5  23   2        5.17       61.59     37.06 o
   6  23   2       19.89        0.00     50.57 o
  -7  24   2      117.27      121.49     85.35 o
  -6  24   2      147.84      142.96     37.28 o
  -5  24   2      116.02       82.43     32.39 o
  -4  24   2        5.66       20.33     25.68 o
  -3  24   2     1259.19     1423.86     66.17 o
  -2  24   2      946.47     1091.60     56.67 o
  -1  24   2      331.00      407.07     45.48 o
   0  24   2       38.11       42.10     27.62 o
   1  24   2      413.23      349.62     70.51 o
   2  24   2      177.12      265.99     45.88 o
   3  24   2      126.54      261.17     49.01 o
   4  24   2       22.83       62.51     49.87 o
   5  24   2      217.16      274.31     78.03 o
  -6  25   2       73.33      106.63     33.79 o
  -5  25   2       78.01      116.27     34.79 o
  -4  25   2        6.14       36.28     26.82 o
  -3  25   2       33.20       21.42     21.73 o
  -2  25   2       29.44       29.17     19.04 o
  -1  25   2        7.92        0.00     22.46 o
   0  25   2      289.50      331.87     52.63 o
   1  25   2      156.73      190.97     36.36 o
   2  25   2        5.61        0.00     22.54 o
   3  25   2       24.60       20.24     34.14 o
   4  25   2       14.73       57.73     53.95 o
   5  25   2       67.34       59.82     58.43 o
  -6  26   2        8.73       48.72     34.43 o
  -5  26   2       19.66       11.80     28.78 o
  -4  26   2       19.81        0.76     26.17 o
  -3  26   2      121.43       89.00     26.19 o
  -2  26   2      361.55      372.99     51.48 o
  -1  26   2       59.72       57.40     36.17 o
   0  26   2       43.85       70.85     32.28 o
   1  26   2       30.68        7.19     29.42 o
   2  26   2        0.19        0.00     26.59 o
   3  26   2       18.11       30.96     34.42 o
   4  26   2        7.55       11.65     55.05 o
  -5  27   2      344.82      376.55     51.54 o
  -4  27   2      327.79      251.80     96.33 o
  -3  27   2       22.26       15.84     23.66 o
  -2  27   2       31.00        8.94     20.80 o
  -1  27   2        3.50       18.24     21.01 o
   0  27   2      824.87      841.47     83.18 o
   1  27   2      234.77      210.69     49.67 o
   2  27   2       95.43       87.61     39.35 o
   3  27   2      366.04      438.73     64.88 o
  -4  28   2      364.40       69.96     82.57 o
  -3  28   2      173.11      112.32     67.55 o
  -2  28   2      473.62      321.99     83.30 o
  -1  28   2       59.47       15.21     33.53 o
   0  28   2      359.96      389.26     62.84 o
   1  28   2       54.92       34.45     41.91 o
   2  28   2        2.83       31.41     38.07 o
  -2  29   2       11.88       43.47     27.17 o
  -1  29   2        0.36       30.82     26.18 o
   0  29   2        2.72       20.40     34.52 o
   1  29   2        4.31       22.23     66.84 o
 -12   1   3       48.99       34.25     25.23 o
 -11   1   3        1.40        0.00     19.85 o
 -10   1   3      497.94      551.47     39.62 o
  -9   1   3        9.72        1.73     17.45 o
  -8   1   3       95.15      136.34     24.28 o
  -7   1   3      190.88      151.76     22.46 o
  -6   1   3     5213.83     5811.70    154.51 o
  -5   1   3     4346.02     4492.63    148.95 o
  -4   1   3     4011.85     4398.41    185.28 o
  -3   1   3     1168.21     1115.78     52.20 o
  -2   1   3     2232.46     2440.51     67.52 o
  -1   1   3       16.04        3.58      6.31 o
   0   1   3     1388.45     1602.82     36.24 o
   1   1   3        7.37       10.85      7.36 o
   2   1   3      373.34      372.40     21.46 o
   3   1   3     2540.28     2389.73     59.11 o
   4   1   3       30.26        7.73     10.54 o
   5   1   3       15.74       24.28     13.05 o
   6   1   3      608.54      623.76     55.19 o
   7   1   3        0.55        0.00     30.51 o
   8   1   3       24.62        0.07     25.56 o
   9   1   3       13.30        0.00     27.77 o
  10   1   3        6.09       15.58     28.37 o
 -12   2   3       47.35       61.59     26.05 o
 -11   2   3       45.08       50.66     23.65 o
 -10   2   3      260.13      192.95     31.89 o
  -9   2   3      900.49     1078.88    140.53 o
  -8   2   3     3167.58     3547.34     98.60 o
  -7   2   3     1706.16     1611.84     57.79 o
  -6   2   3      693.14      693.84     50.16 o
  -5   2   3     3562.15     3499.53     83.65 o
  -4   2   3      227.45      136.28     15.45 o
  -3   2   3     3965.25     4183.85     75.23 o
  -2   2   3      250.07      179.17     13.75 o
  -1   2   3     1918.38     1621.97     40.71 o
   0   2   3     9194.38     9779.20    139.45 o
   1   2   3     4920.46     4893.28     78.00 o
   2   2   3      291.97      243.21     13.16 o
   3   2   3     1784.28     1678.87     47.33 o
   4   2   3      866.74      736.75     52.10 o
   5   2   3      144.99      234.71     28.38 o
   6   2   3       14.11       51.21     30.71 o
   7   2   3       78.32       35.70     23.89 o
   8   2   3       21.24       54.76     31.39 o
   9   2   3       73.03       65.99     35.39 o
  10   2   3       10.82        7.98     47.18 o
 -12   3   3      228.88      224.84     39.55 o
 -11   3   3       64.49       26.17     25.81 o
 -10   3   3     1052.37     1124.91     62.01 o
  -9   3   3      150.73       96.84     24.56 o
  -8   3   3        4.55        0.00     17.09 o
  -7   3   3       37.91       44.50     16.99 o
  -6   3   3      606.93      642.73     35.24 o
  -5   3   3     1681.81     1478.46     47.12 o
  -4   3   3     2255.99     2260.23     93.10 o
  -3   3   3       84.73       60.74      9.63 o
  -2   3   3     6901.96     7520.72    118.84 o
  -1   3   3     1734.02     1861.54     44.84 o
   0   3   3     2549.42     2996.02     52.03 o
   1   3   3     2533.88     2446.31     52.29 o
   2   3   3     4324.50     5135.68     83.77 o
   3   3   3     1600.52     1574.58     46.13 o
   4   3   3       15.70       13.06     11.74 o
   5   3   3      349.79      314.98     45.32 o
   6   3   3       65.33       44.36     19.84 o
   7   3   3        2.23        0.00     32.10 o
   8   3   3       10.62        0.00     25.58 o
   9   3   3        0.11       11.13     28.69 o
  10   3   3        0.02        0.00     24.35 o
 -12   4   3        3.78       44.89     26.85 o
 -11   4   3      220.18      299.97     40.97 o
 -10   4   3       29.01       15.95     23.21 o
  -9   4   3       41.72       28.97     19.53 o
  -8   4   3       61.39       46.72     18.82 o
  -7   4   3        0.61        0.00     15.33 o
  -6   4   3        0.08        0.00     18.25 o
  -5   4   3        0.54        0.00      9.64 o
  -4   4   3     2068.69     2247.67     57.64 o
  -3   4   3     4531.19     4806.80     85.81 o
  -2   4   3      260.46      273.69     34.84 o
  -1   4   3      561.45      511.95     18.49 o
   0   4   3     1882.00     1755.78     35.62 o
   1   4   3      445.91      478.94     16.40 o
   2   4   3     6135.96     7108.94    110.37 o
   3   4   3      225.54      221.74     15.75 o
   4   4   3      464.98      567.58     60.60 o
   5   4   3      171.78      134.21     39.66 o
   6   4   3        1.10        0.00     16.49 o
   7   4   3        0.32        7.74     24.56 o
   8   4   3        0.13        0.00     23.84 o
   9   4   3       18.14       47.58     33.59 o
  10   4   3       46.56        4.90     45.54 o
 -12   5   3        0.90        0.00     28.62 o
 -11   5   3      129.70      138.59     39.26 o
 -10   5   3     1123.10     1212.41     65.01 o
  -9   5   3       63.66       56.79     23.47 o
  -8   5   3      521.54      479.93     40.23 o
  -7   5   3      206.87      201.75     25.36 o
  -6   5   3     1495.67     1518.05     52.01 o
  -5   5   3     8299.86     8815.54    174.08 o
  -4   5   3     1145.48     1107.58     42.84 o
  -3   5   3     2819.54     3137.84     80.90 o
  -2   5   3     3229.55     3149.99     92.99 o
  -1   5   3       86.65       75.58     11.63 o
   0   5   3     5316.76     6009.29     83.58 o
   1   5   3      109.28       98.69      8.70 o
   2   5   3       16.88        9.81      5.91 o
   3   5   3      983.84     1082.51     26.81 o
   4   5   3       38.83       54.55     16.97 o
   5   5   3        3.43        6.46     13.82 o
   6   5   3      398.72      341.67     38.05 o
   7   5   3       21.29        1.52     24.28 o
   8   5   3        7.34        0.00     34.34 o
   9   5   3       36.15        0.00     30.43 o
  10   5   3        9.86        0.00     21.63 o
 -12   6   3        0.78        0.00     48.67 o
 -11   6   3       47.19       35.13     26.94 o
 -10   6   3       21.92       36.87     23.13 o
  -9   6   3     1426.84     1537.61     65.02 o
  -8   6   3      864.10      943.57     50.29 o
  -7   6   3     2896.13     2956.42     84.74 o
  -6   6   3     2575.04     2571.18     72.99 o
  -5   6   3       11.82       11.56     11.33 o
  -4   6   3      345.45      347.93     33.20 o
  -3   6   3     2495.08     2372.43     56.31 o
  -2   6   3     3731.18     3587.53    105.85 o
  -1   6   3     4021.38     3917.74     85.70 o
   0   6   3    17179.19    19096.57    237.57 o
   1   6   3     3434.35     3706.27     58.23 o
   2   6   3      314.33      356.01     15.60 o
   3   6   3     1351.70     1394.96     32.27 o
   4   6   3       75.03      138.34     23.20 o
   5   6   3       90.51      162.61     25.20 o
   6   6   3       77.12       63.10     23.03 o
   7   6   3        7.69       58.81     30.28 o
   8   6   3        1.30       17.72     29.88 o
   9   6   3       47.19       30.39     55.34 o
 -12   7   3       68.44      169.31     68.88 o
 -11   7   3       59.02        4.57     34.40 o
 -10   7   3       58.25       66.77     25.88 o
  -9   7   3        0.97       24.66     19.96 o
  -8   7   3        4.99        0.00     16.80 o
  -7   7   3      806.40      827.60     43.95 o
  -6   7   3      711.87      655.10     36.07 o
  -5   7   3      280.07      229.81     34.58 o
  -4   7   3    19250.38    21635.65    331.09 o
  -3   7   3       82.87       99.06     12.54 o
  -2   7   3     6566.78     7506.99    188.18 o
  -1   7   3       14.31        8.74      7.13 o
   0   7   3     2680.71     3013.77     49.62 o
   1   7   3     4360.73     5059.52     85.31 o
   2   7   3       20.87       12.52      7.24 o
   3   7   3        6.01        7.67      8.22 o
   4   7   3      425.60      519.34     29.21 o
   5   7   3      502.19      521.88     41.51 o
   6   7   3      579.79      636.42     78.52 o
   7   7   3       31.38       11.79     25.03 o
   8   7   3       66.44       62.68     32.77 o
   9   7   3       39.65        5.58     27.97 o
 -12   8   3        5.33       76.04     60.72 o
 -11   8   3       31.01       39.10     34.51 o
 -10   8   3        8.33        0.00     24.58 o
  -9   8   3      495.71      471.26     60.85 o
  -8   8   3      319.45      344.31     38.90 o
  -7   8   3       17.32       15.62     16.73 o
  -6   8   3      101.34       69.14     20.14 o
  -5   8   3      325.73      328.96     25.16 o
  -4   8   3    15301.73    17671.33    276.96 o
  -3   8   3      603.48      690.43     45.14 o
  -2   8   3     1373.55     1377.41     65.32 o
  -1   8   3      206.42      160.69     13.36 o
   0   8   3     1177.68     1073.36     26.90 o
   1   8   3     2215.77     2398.31     44.18 o
   2   8   3        0.34        1.56      6.04 o
   3   8   3       69.11       42.72     10.49 o
   4   8   3      913.31      880.17     39.61 o
   5   8   3      105.08       87.78     21.28 o
   6   8   3        0.18        0.00     17.92 o
   7   8   3        1.79        0.00     25.33 o
   8   8   3       14.89       23.27     28.13 o
   9   8   3       38.75       50.90     34.63 o
 -11   9   3       15.83       52.34     39.92 o
 -10   9   3        2.79       18.02     33.59 o
  -9   9   3        2.36        0.00     26.99 o
  -8   9   3        0.03        0.00     18.09 o
  -7   9   3       70.51       28.89     16.92 o
  -6   9   3     1632.42     1644.88     56.94 o
  -5   9   3      982.08      984.54     40.87 o
  -4   9   3     7299.72     7650.08    134.97 o
  -3   9   3    14331.28    15804.50    363.84 o
  -2   9   3     1534.35     1447.15     50.19 o
  -1   9   3     1512.18     1548.82     57.93 o
   0   9   3      758.55      840.99     24.11 o
   1   9   3       90.97       90.36     10.15 o
   2   9   3       48.37       40.68     10.30 o
   3   9   3      606.25      581.68     25.78 o
   4   9   3      580.13      545.62     31.52 o
   5   9   3       56.46       43.60     20.60 o
   6   9   3      889.65      675.05     50.52 o
   7   9   3       83.76       44.28     36.33 o
   8   9   3        2.53        8.43     29.47 o
   9   9   3        2.21        0.00     31.91 o
 -11  10   3        6.92       63.54     35.10 o
 -10  10   3       76.62       70.44     34.57 o
  -9  10   3      979.74     1055.74     76.19 o
  -8  10   3       43.92      109.89     30.93 o
  -7  10   3     3538.31     3933.31    136.02 o
  -6  10   3     1097.83     1189.73     93.56 o
  -5  10   3      737.57      616.65     34.23 o
  -4  10   3     1515.43     1739.30     58.19 o
  -3  10   3      387.29      390.20     33.55 o
  -2  10   3     4086.69     4088.24    100.64 o
  -1  10   3     5130.24     5305.31     83.84 o
   0  10   3      710.90      653.94     23.55 o
   1  10   3     2476.04     2526.87     53.46 o
   2  10   3     2063.05     1964.66     46.47 o
   3  10   3      582.38      578.17     26.74 o
   4  10   3      310.16      420.03     29.13 o
   5  10   3     1147.83     1071.08     55.08 o
   6  10   3      136.68       99.73     25.92 o
   7  10   3      151.48      235.36     42.78 o
   8  10   3       12.51       45.31     32.48 o
   9  10   3        1.39       15.06     30.78 o
 -11  11   3       33.08      100.51     40.47 o
 -10  11   3        3.08        6.34     29.95 o
  -9  11   3      152.56      171.89     40.28 o
  -8  11   3      247.47      270.72     44.04 o
  -7  11   3     1603.65     1758.86    178.51 o
  -6  11   3        2.73        0.00     20.02 o
  -5  11   3       71.07       40.61     21.11 o
  -4  11   3     2881.90     2816.04    115.15 o
  -3  11   3     1074.24      857.82     52.10 o
  -2  11   3       65.94       69.43     16.42 o
  -1  11   3      717.81      708.74     26.16 o
   0  11   3      493.58      587.15     29.91 o
   1  11   3     1912.11     1938.48     46.12 o
   2  11   3       78.53       63.79     12.25 o
   3  11   3       76.30       45.35     12.41 o
   4  11   3      141.93      176.77     21.94 o
   5  11   3      245.78      318.59     38.20 o
   6  11   3      248.66      277.14     36.29 o
   7  11   3      126.73       97.33     45.89 o
   8  11   3        4.13        0.00     29.22 o
   9  11   3        0.15        0.00     32.63 o
 -11  12   3        2.43        0.00     29.78 o
 -10  12   3      117.55       61.13     34.79 o
  -9  12   3        5.61       34.30     41.96 o
  -8  12   3       31.10        9.61     24.92 o
  -7  12   3       49.72        3.68     24.61 o
  -6  12   3      407.25      377.79     45.38 o
  -5  12   3      347.79      388.07     44.09 o
  -4  12   3      112.40       88.66     17.98 o
  -3  12   3      209.38      201.28     25.33 o
  -2  12   3       54.94       39.97     14.64 o
  -1  12   3      353.78      393.41     21.27 o
   0  12   3      112.13       96.02     14.10 o
   1  12   3       64.76       43.26     10.70 o
   2  12   3      553.11      570.76     36.58 o
   3  12   3      177.43      165.78     21.04 o
   4  12   3        0.87        0.67     13.64 o
   5  12   3        0.14        0.00     17.32 o
   6  12   3      110.94       47.78     22.09 o
   7  12   3        9.39       36.08     43.55 o
   8  12   3       24.66        0.00     34.14 o
   9  12   3       19.16        1.06     47.38 o
 -11  13   3        7.35       11.17     36.53 o
 -10  13   3       11.07        0.00     31.10 o
  -9  13   3       23.92       11.43     29.48 o
  -8  13   3       14.96        8.04     29.91 o
  -7  13   3      238.80      213.91     38.85 o
  -6  13   3     1163.54     1048.46     81.81 o
  -5  13   3      392.95      333.91     42.40 o
  -4  13   3     2475.80     2270.47     91.09 o
  -3  13   3     5925.97     6517.92    151.66 o
  -2  13   3      108.70      146.15     24.05 o
  -1  13   3     1710.45     1766.88     63.40 o
   0  13   3      523.91      577.92     25.66 o
   1  13   3     1581.85     1428.95     45.15 o
   2  13   3       42.08       41.20     12.24 o
   3  13   3       22.52        8.77      9.29 o
   4  13   3       77.27       59.83     17.29 o
   5  13   3      324.33      344.17     37.35 o
   6  13   3       18.79       14.04     21.34 o
   7  13   3       81.81        4.76     50.96 o
   8  13   3       45.47       39.76     31.07 o
   9  13   3        0.82       29.43     38.87 o
 -11  14   3       52.83       61.09    103.36 o
 -10  14   3      225.60      307.54    148.06 o
  -9  14   3       92.77      107.73     39.71 o
  -8  14   3       59.41       80.47     31.79 o
  -7  14   3     1601.28     1766.28     90.42 o
  -6  14   3      508.91      482.14     53.06 o
  -5  14   3      586.20      604.55     55.69 o
  -4  14   3        2.57        0.00     12.92 o
  -3  14   3      143.74      159.62     25.83 o
  -2  14   3     1291.25     1270.87     55.79 o
  -1  14   3     6836.55     7281.02    165.41 o
   0  14   3      191.24      204.59     22.85 o
   1  14   3     1442.65     1711.17     45.71 o
   2  14   3     1460.31     1586.10     46.38 o
   3  14   3      388.17      418.13     35.34 o
   4  14   3       58.33       37.70     16.79 o
   5  14   3      138.53      102.11     21.23 o
   6  14   3        4.28        0.00     27.91 o
   7  14   3      102.18      133.98     38.53 o
   8  14   3        0.62        0.00     29.52 o
 -10  15   3       11.96        0.00     30.58 o
  -9  15   3       12.15       44.27     43.80 o
  -8  15   3        0.15       13.50     45.19 o
  -7  15   3        0.17        0.00     50.96 o
  -6  15   3        5.17       17.38     24.69 o
  -5  15   3      560.51      540.71     55.53 o
  -4  15   3      478.37      412.54     33.34 o
  -3  15   3      573.85      500.66     41.30 o
  -2  15   3     1143.48     1171.63     57.33 o
  -1  15   3      397.28      370.97     36.20 o
   0  15   3      158.11      183.15     31.07 o
   1  15   3       86.27       35.88     20.76 o
   2  15   3      146.35      120.65     17.86 o
   3  15   3      129.00      148.50     18.89 o
   4  15   3      568.50      649.94     39.59 o
   5  15   3       14.79       32.18     28.72 o
   6  15   3      232.90      221.56     36.11 o
   7  15   3        0.64        0.00     27.07 o
   8  15   3       73.77       79.69     38.75 o
 -10  16   3        1.06       13.55     34.26 o
  -9  16   3      171.15      143.48     69.13 o
  -8  16   3        1.22        7.74     27.43 o
  -7  16   3        5.15       15.30     26.11 o
  -6  16   3      836.74      873.71     70.67 o
  -5  16   3     1283.35     1233.98     65.20 o
  -4  16   3      175.44      191.83     26.29 o
  -3  16   3       45.78        0.11     18.65 o
  -2  16   3      810.42      706.90     48.28 o
  -1  16   3      688.96      643.56     37.83 o
   0  16   3      339.38      381.77     31.02 o
   1  16   3       35.67       19.90     13.05 o
   3  16   3        0.88        7.23     13.59 o
   4  16   3        3.99        4.32     16.14 o
   5  16   3       83.53       67.78     21.29 o
   6  16   3       56.79       45.97     27.96 o
   7  16   3      126.94      207.13     46.60 o
   8  16   3       72.01      181.81     65.70 o
 -10  17   3       64.50       23.62     32.44 o
  -9  17   3       20.25       38.67     56.29 o
  -8  17   3       16.72        3.88     30.88 o
  -7  17   3      489.13      550.81    110.98 o
  -6  17   3      547.65      512.28     92.36 o
  -5  17   3      173.74      190.50     31.86 o
  -4  17   3     6263.51     6892.92    146.56 o
  -3  17   3      506.75      536.95     59.72 o
  -2  17   3     4558.21     4991.07    181.86 o
  -1  17   3      369.41      358.90     31.27 o
   0  17   3     1292.05     1512.06     60.17 o
   1  17   3      566.03      603.05     69.37 o
   2  17   3      254.17      195.96     24.05 o
   3  17   3      279.66      339.65     37.26 o
   4  17   3      244.60      285.27     54.28 o
   5  17   3      243.72      273.90     34.71 o
   6  17   3       11.69        0.00     23.87 o
   7  17   3        4.72        4.23     36.78 o
   8  17   3       64.98       52.16     41.77 o
 -10  18   3      174.92      124.61    100.52 o
  -9  18   3      102.20      149.89     44.75 o
  -8  18   3      632.24      695.35     73.88 o
  -7  18   3      414.48      531.87     64.31 o
  -6  18   3     1120.59     1112.61     83.58 o
  -5  18   3      148.00      138.84     28.39 o
  -4  18   3        9.21       12.59     16.41 o
  -3  18   3      249.85      262.26     36.05 o
  -2  18   3     1576.19     1650.89     72.20 o
  -1  18   3     1152.10     1257.21     52.73 o
   0  18   3      794.98      871.20     45.18 o
   1  18   3      787.45      888.86     45.82 o
   2  18   3      392.75      519.92     36.84 o
   3  18   3        7.38        0.00     24.63 o
   4  18   3        2.08        0.00     28.17 o
   5  18   3        0.23        0.00     40.51 o
   6  18   3        0.20       66.14     33.44 o
   7  18   3       82.22      134.40     44.70 o
  -9  19   3       27.35       23.19     34.73 o
  -8  19   3       64.70       99.87     42.19 o
  -7  19   3        0.05       38.93     35.20 o
  -6  19   3        0.62       44.60     31.07 o
  -5  19   3      330.69      296.97     39.22 o
  -4  19   3        3.54       15.27     16.87 o
  -3  19   3      150.15      116.10     25.88 o
  -2  19   3      309.88      339.78     38.98 o
  -1  19   3       67.74       58.80     22.31 o
   0  19   3      272.98      253.15     72.32 o
   1  19   3      392.95      394.20     65.21 o
   2  19   3      938.43      874.24     56.78 o
   3  19   3       50.58       56.82     31.08 o
   4  19   3        1.81       27.25     29.96 o
   5  19   3        0.37        9.23     28.74 o
   6  19   3       63.29       83.30     60.42 o
   7  19   3       48.55      165.23     83.70 o
  -9  20   3      125.81       75.63     41.36 o
  -8  20   3       36.03       32.38     55.29 o
  -7  20   3      166.18      157.15     45.98 o
  -6  20   3      529.63      526.95     64.05 o
  -5  20   3       56.65       72.50     27.39 o
  -4  20   3       32.44       12.59     18.87 o
  -3  20   3       35.78       11.05     16.40 o
  -2  20   3      162.49      113.91     27.66 o
  -1  20   3      339.06      397.78     43.02 o
   0  20   3       51.90       37.64     22.15 o
   1  20   3        3.45        2.77     18.41 o
   2  20   3     1507.49     1788.68     75.51 o
   3  20   3       11.03       22.25     29.21 o
   4  20   3       65.80       44.91     31.15 o
   5  20   3      136.16      231.31     50.43 o
   6  20   3       41.05        0.00     46.19 o
   7  20   3       69.69      122.22     73.05 o
  -8  21   3       49.24       11.48     62.81 o
  -7  21   3       86.98       61.94     38.90 o
  -6  21   3       84.59       65.13     38.22 o
  -5  21   3      288.57      264.38     40.72 o
  -4  21   3      959.66      959.35     56.08 o
  -3  21   3      579.14      525.01     41.81 o
  -2  21   3      727.73      671.83     70.38 o
  -1  21   3       54.74       49.47     23.49 o
   0  21   3      309.79      435.61     44.86 o
   1  21   3       38.16        9.77     21.32 o
   2  21   3      256.20      301.46     60.13 o
   3  21   3      345.14      474.01     60.83 o
   4  21   3       33.18       72.14     35.32 o
   5  21   3      189.60      145.13     72.46 o
   6  21   3        4.04       31.75     59.23 o
  -8  22   3      635.25      782.53    116.95 o
  -7  22   3      281.16      364.11     61.79 o
  -6  22   3       95.04      123.17     47.33 o
  -5  22   3      385.06      418.93     50.42 o
  -4  22   3      113.84      155.80     29.06 o
  -3  22   3       35.45        8.16     18.35 o
  -2  22   3      160.69      178.43     34.35 o
  -1  22   3      374.68      324.43     41.97 o
   0  22   3      656.83      706.39     56.08 o
   1  22   3      594.29      668.07     55.33 o
   2  22   3        4.40        5.70     24.96 o
   3  22   3      104.61      157.36     42.84 o
   4  22   3        7.29       16.66     33.50 o
   5  22   3        1.88        0.00     67.99 o
   6  22   3        8.27       56.44     64.50 o
  -8  23   3        6.92        0.00     30.77 o
  -7  23   3        3.68        0.00     34.18 o
  -6  23   3       11.76       25.76     46.04 o
  -5  23   3      178.68      208.44     39.24 o
  -4  23   3       46.39       47.10     22.95 o
  -3  23   3        2.17        0.00     17.76 o
  -2  23   3     1875.55     2107.33     89.48 o
  -1  23   3      272.98      270.01     49.94 o
   0  23   3      127.87      123.97     31.42 o
   1  23   3      357.20      316.35     41.92 o
   2  23   3      206.83      264.82     39.36 o
   3  23   3       16.37       30.27     34.43 o
   4  23   3       14.62       43.57     35.84 o
   5  23   3       18.78       26.73     35.95 o
  -7  24   3      220.49      228.47     84.10 o
  -6  24   3        0.87        0.00     29.77 o
  -5  24   3       31.75       28.92     29.47 o
  -4  24   3       80.17       83.70     24.82 o
  -3  24   3       43.30        0.01     20.43 o
  -2  24   3        6.78        0.00     24.16 o
  -1  24   3      312.07      355.49     45.59 o
   0  24   3        7.21        3.63     20.93 o
   1  24   3        2.43       17.31     24.11 o
   2  24   3       18.30       19.78     24.86 o
   3  24   3      163.84       84.44     59.77 o
   4  24   3        0.33       28.19     35.55 o
   5  24   3        2.61       23.18     37.09 o
  -6  25   3      276.89      263.02     47.18 o
  -5  25   3      565.31      758.40     74.75 o
  -4  25   3      105.86      104.60     28.53 o
  -3  25   3      519.37      598.72     48.04 o
  -2  25   3      612.71      884.12     83.39 o
  -1  25   3       70.36      130.97     40.61 o
   0  25   3       83.42       96.48     30.51 o
   1  25   3       19.62       53.73     28.67 o
   2  25   3        6.13        0.00     25.30 o
   3  25   3      112.42      204.90     84.40 o
   4  25   3       23.21        1.60     36.45 o
  -6  26   3        6.61        0.83     23.48 o
  -5  26   3      581.34      300.20    241.31 o
  -4  26   3        5.57       19.09     24.63 o
  -3  26   3      137.63      114.49     28.57 o
  -2  26   3       31.31        9.62     20.84 o
  -1  26   3      124.63      109.50     43.17 o
   0  26   3      331.26      392.23     60.28 o
   1  26   3      535.45      753.95     81.05 o
   2  26   3        2.48        6.35     28.70 o
   3  26   3       26.57      142.29     52.61 o
  -5  27   3       29.94       25.19     26.51 o
  -4  27   3        8.30        7.73     21.78 o
  -3  27   3        9.90        0.00     21.42 o
  -2  27   3       77.77       42.34     23.96 o
  -1  27   3        7.07        7.28     27.62 o
   0  27   3       73.79        7.89     28.40 o
   1  27   3       36.53       39.55     31.33 o
   2  27   3        0.37        0.00     44.20 o
   3  27   3       19.04      145.22     66.39 o
  -4  28   3      101.78        0.00     57.04 o
  -3  28   3      297.58      137.97     73.26 o
  -2  28   3        4.45        0.00     21.34 o
  -1  28   3       34.28       16.56     30.60 o
   0  28   3      184.53      192.47     68.80 o
   1  28   3      124.60      111.89     51.45 o
  -1  29   3       58.37       46.89     44.77 o
 -12   0   4      111.89      142.91     87.98 o
 -11   0   4      145.78      145.99     39.52 o
 -10   0   4      102.45      135.84     36.08 o
  -9   0   4       65.30       19.19     27.92 o
  -8   0   4      456.37      467.61     63.21 o
  -7   0   4     2541.40     2871.02    139.15 o
  -6   0   4      176.79      150.00     35.24 o
  -5   0   4    16330.93    18149.88    562.66 o
  -4   0   4     3840.28     4110.70    154.77 o
  -3   0   4     1728.61     1778.05     83.30 o
  -2   0   4     5526.14     6188.75    151.35 o
  -1   0   4     1574.37     1679.05     87.44 o
   0   0   4     1494.13     1530.88     42.02 o
   1   0   4      133.97      158.42     23.24 o
   2   0   4     3667.56     4505.08    130.31 o
   3   0   4      766.50      870.11     59.38 o
   4   0   4       48.69       30.96     19.23 o
   5   0   4      308.27      206.62     69.03 o
   6   0   4       15.32       31.92     23.25 o
   7   0   4      606.97      461.73     78.33 o
   8   0   4      618.75      780.94    102.91 o
   9   0   4      103.41      107.29     54.65 o
 -12   1   4       27.19       51.18     25.13 o
 -11   1   4      583.87      710.51     58.03 o
 -10   1   4        9.48        0.00     16.51 o
  -9   1   4      319.21      226.72     30.41 o
  -8   1   4      663.20      667.45     42.85 o
  -7   1   4      807.50      864.13     43.69 o
  -6   1   4      155.74      133.58     19.82 o
  -5   1   4       33.24       27.03     12.37 o
  -4   1   4      157.76      158.65     18.25 o
  -3   1   4     4521.05     4946.23    100.43 o
  -2   1   4     6657.23     7453.28    175.20 o
  -1   1   4      459.73      449.14     18.23 o
   0   1   4     2316.04     2563.99     46.83 o
   1   1   4      959.00      950.70     29.00 o
   2   1   4       26.67       25.39     10.72 o
   3   1   4      213.57      221.85     21.43 o
   4   1   4        1.14        2.34     11.37 o
   5   1   4        0.48        0.00     11.74 o
   6   1   4      375.61      401.10     39.95 o
   7   1   4        0.90        0.00     21.66 o
   8   1   4        1.61       23.93     28.43 o
   9   1   4       21.53        3.10     28.83 o
 -12   2   4       31.46       38.78     23.24 o
 -11   2   4       18.46       28.28     21.83 o
 -10   2   4      388.67      351.16     39.61 o
  -9   2   4       43.05       25.95     18.48 o
  -8   2   4      100.15      114.44     22.92 o
  -7   2   4      433.04      380.98     31.84 o
  -6   2   4      622.16      613.40     60.67 o
  -5   2   4       86.96       82.85     22.42 o
  -4   2   4      293.47      287.36     18.47 o
  -3   2   4        0.42        2.62      6.99 o
  -2   2   4       17.98       15.25      8.69 o
  -1   2   4      147.94      119.27     11.05 o
   0   2   4       11.71        3.13      6.01 o
   1   2   4      603.27      566.60     21.19 o
   2   2   4      164.78      175.03     18.12 o
   3   2   4      274.13      204.89     21.10 o
   4   2   4        3.63        5.00     11.67 o
   5   2   4      164.37      182.41     27.79 o
   6   2   4       11.61       12.96     16.20 o
   7   2   4       12.28       31.12     26.42 o
   8   2   4        1.15       35.19     30.90 o
   9   2   4       24.96        9.78     34.44 o
 -12   3   4        1.02        0.00     25.72 o
 -11   3   4      126.00      132.00     31.55 o
 -10   3   4      451.72      466.10     43.95 o
  -9   3   4       57.55       50.06     22.55 o
  -8   3   4     2014.40     2015.95     70.26 o
  -7   3   4      486.02      418.68     33.32 o
  -6   3   4     1056.62      966.90     41.45 o
  -5   3   4     1076.36     1105.88     45.22 o
  -4   3   4       12.99       11.93      9.22 o
  -3   3   4      816.68      584.66     23.02 o
  -2   3   4     4593.44     4743.83    176.87 o
  -1   3   4     1049.97     1051.63     28.04 o
   0   3   4     3934.97     3913.48     67.98 o
   1   3   4     8222.49     8709.62    148.61 o
   2   3   4       81.18       72.90     11.78 o
   3   3   4      102.05      179.00     21.02 o
   4   3   4     1662.05     1562.91     73.48 o
   5   3   4     1510.74     1676.86     58.20 o
   6   3   4        5.53        0.00     16.14 o
   7   3   4        4.75        0.00     21.17 o
   8   3   4        1.13        0.00     27.06 o
   9   3   4       59.81        0.00     30.63 o
 -12   4   4        6.58       35.09     29.07 o
 -11   4   4        1.59       13.28     25.70 o
 -10   4   4       53.37       56.99     28.02 o
  -9   4   4        6.14       12.52     17.77 o
  -8   4   4      635.67      729.45     44.67 o
  -7   4   4      605.63      664.81     79.40 o
  -6   4   4      271.47      213.70     23.16 o
  -5   4   4     9511.45    10406.80    200.91 o
  -4   4   4      480.09      418.50     22.48 o
  -3   4   4     5116.98     6349.25    126.39 o
  -2   4   4     3060.72     3640.98     80.33 o
  -1   4   4     3275.04     3835.54     66.97 o
   0   4   4     1692.80     1724.18     38.53 o
   1   4   4      310.66      251.50     18.67 o
   2   4   4     1485.99     1651.00     39.24 o
   3   4   4     2758.55     2797.31     88.78 o
   4   4   4     1850.41     1941.53     59.21 o
   5   4   4     1071.16      975.78     55.54 o
   6   4   4      107.78       52.27     22.83 o
   7   4   4      169.15      100.14     32.73 o
   8   4   4      103.88      129.06     55.19 o
   9   4   4        0.70        4.67     34.54 o
 -12   5   4        1.22        0.00     34.57 o
 -11   5   4       41.49       25.65     32.02 o
 -10   5   4       35.13       45.70     29.29 o
  -9   5   4      617.69      710.37     48.01 o
  -8   5   4      201.84      160.34     31.20 o
  -7   5   4      153.71       98.14     20.21 o
  -6   5   4      501.81      409.35     29.60 o
  -5   5   4      628.54      600.54     39.87 o
  -4   5   4       23.88       41.45     10.63 o
  -3   5   4      219.59      223.12     15.98 o
  -2   5   4      437.50      406.09     19.59 o
  -1   5   4     6471.43     6838.49    106.38 o
   0   5   4     1611.61     1631.89     37.38 o
   1   5   4      779.32      832.03     26.99 o
   2   5   4      264.05      278.78     25.93 o
   3   5   4       82.91       74.84     15.62 o
   4   5   4       59.90       35.79     14.97 o
   5   5   4        0.79        1.15     15.53 o
   6   5   4      112.68      109.03     25.74 o
   7   5   4       53.39       50.08     30.34 o
   8   5   4       30.01        7.43     28.69 o
   9   5   4        0.04        0.00     30.63 o
 -12   6   4        0.36       59.36     37.48 o
 -11   6   4        8.51       41.04     33.03 o
 -10   6   4      422.22      409.98     54.19 o
  -9   6   4      120.75      113.22     33.70 o
  -8   6   4      134.89      103.92     23.53 o
  -7   6   4        5.80        5.01     15.28 o
  -6   6   4       81.82       56.05     15.75 o
  -5   6   4      229.66      255.45     22.28 o
  -4   6   4     4789.71     5037.33     94.41 o
  -3   6   4      583.33      582.67     40.88 o
  -2   6   4      943.90      911.73     56.39 o
  -1   6   4       54.75       32.14     10.59 o
   0   6   4     2092.10     2371.27     48.37 o
   1   6   4      838.75      803.80     27.04 o
   2   6   4        0.22        0.00      7.42 o
   3   6   4      296.92      262.17     23.45 o
   4   6   4      824.74      809.88     40.47 o
   5   6   4      663.98      802.93     63.65 o
   6   6   4      637.70      491.73     45.93 o
   7   6   4        1.94        6.04     26.07 o
   8   6   4       12.73       61.80     31.78 o
   9   6   4        7.89        0.00     35.24 o
 -12   7   4        0.37       11.77     46.73 o
 -11   7   4       46.65       86.40     36.28 o
 -10   7   4      582.94      612.48     64.00 o
  -9   7   4       94.64       85.23     31.70 o
  -8   7   4     2276.40     2087.21    105.80 o
  -7   7   4       85.59       50.09     24.95 o
  -6   7   4      355.91      290.89     26.40 o
  -5   7   4      113.26      106.62     17.03 o
  -4   7   4     2114.61     2240.53     52.14 o
  -3   7   4      960.73      878.14     50.68 o
  -2   7   4     3528.04     3454.74    107.04 o
  -1   7   4     2510.15     2500.31     48.80 o
   0   7   4     2033.74     2086.94     44.75 o
   1   7   4     4949.12     5375.33     81.49 o
   2   7   4      211.70      191.31     18.85 o
   3   7   4      227.18      281.89     25.19 o
   4   7   4     2080.01     2044.10     72.33 o
   5   7   4     1712.51     2120.88     78.18 o
   6   7   4      140.04       79.92     25.45 o
   7   7   4      149.45      186.26     35.25 o
   8   7   4        0.74        0.00     29.03 o
   9   7   4        5.73       19.18     33.84 o
 -12   8   4      137.26      250.70     51.62 o
 -11   8   4       40.45       63.12     36.60 o
 -10   8   4        3.19       32.99     29.30 o
  -9   8   4        0.04        0.00     22.66 o
  -8   8   4       74.37       71.77     29.42 o
  -7   8   4      370.38      346.10     43.36 o
  -6   8   4     4810.40     5215.47    157.77 o
  -5   8   4     1598.70     1599.19     60.34 o
  -4   8   4     9606.48    10157.92    206.46 o
  -3   8   4     7129.09     7681.68    201.58 o
  -2   8   4      895.23      834.75     36.02 o
  -1   8   4      327.28      341.42     15.62 o
   0   8   4     4196.72     4593.16     71.86 o
   1   8   4     2036.42     2268.61     59.81 o
   2   8   4      262.89      279.03     19.44 o
   3   8   4     1184.90     1285.03     44.91 o
   4   8   4      145.43       97.81     21.76 o
   5   8   4      510.08      455.88     42.02 o
   6   8   4       65.48       73.24     30.90 o
   7   8   4        0.32        0.00     33.70 o
   8   8   4        3.79       15.87     32.23 o
   9   8   4       14.61       24.69     31.73 o
 -12   9   4       12.25        0.00     36.19 o
 -11   9   4       24.40        0.00     31.22 o
 -10   9   4      198.42      126.86     67.74 o
  -9   9   4      233.16      244.91     62.61 o
  -8   9   4      392.22      335.08     45.55 o
  -7   9   4       61.73       32.05     23.80 o
  -6   9   4     1351.79     1213.43     79.22 o
  -5   9   4      211.78      157.56     24.52 o
  -4   9   4     1388.39     1419.69     56.20 o
  -3   9   4       46.06       12.48     16.50 o
  -2   9   4       98.56       61.35     19.34 o
  -1   9   4     4079.99     4377.56     89.28 o
   0   9   4     1246.26     1322.74     37.56 o
   1   9   4      491.49      568.22     22.58 o
   2   9   4     2066.97     2179.66     82.88 o
   3   9   4       46.35       39.93     13.97 o
   4   9   4       95.30      119.15     23.29 o
   5   9   4       33.93       86.36     23.23 o
   6   9   4       31.03       45.16     24.86 o
   7   9   4      191.29      232.23     38.41 o
   8   9   4       71.25       54.10     35.67 o
 -11  10   4       36.68        0.00     34.87 o
 -10  10   4       79.31       97.15     36.86 o
  -9  10   4       94.37       74.48     33.48 o
  -8  10   4        1.47       23.52     26.26 o
  -7  10   4      485.01      547.58    114.96 o
  -6  10   4       45.13       24.92     32.85 o
  -5  10   4     2817.96     3270.83     94.32 o
  -4  10   4       17.73       24.02     17.37 o
  -3  10   4     1766.04     1907.87     79.60 o
  -2  10   4     2396.61     2573.02     60.31 o
  -1  10   4     1413.36     1543.81     44.42 o
   0  10   4      402.13      457.64     18.75 o
   1  10   4      446.90      432.73     21.49 o
   2  10   4        6.27        0.77      9.94 o
   3  10   4        3.67       16.13     11.55 o
   4  10   4       90.04       55.01     20.33 o
   5  10   4      420.88      449.38     42.20 o
   6  10   4       20.33       52.85     28.67 o
   7  10   4       96.08       60.27     28.21 o
   8  10   4       55.02       97.14     38.43 o
 -11  11   4       27.65       47.62     53.30 o
 -10  11   4      596.36      526.12     64.40 o
  -9  11   4      733.60      736.82     70.34 o
  -8  11   4      855.68      867.35     71.81 o
  -7  11   4      103.58       78.31     42.70 o
  -6  11   4     2091.10     2223.27     96.12 o
  -5  11   4     1630.02     1635.82     64.34 o
  -4  11   4      209.76      211.71     32.80 o
  -3  11   4     1344.27     1465.38     81.26 o
  -2  11   4     1274.07     1259.10     51.32 o
  -1  11   4     4163.97     4374.19     96.47 o
   0  11   4     2551.14     2621.19     49.25 o
   1  11   4      285.54      279.16     17.25 o
   2  11   4     1518.82     1396.72     46.66 o
   3  11   4       11.53        6.51     11.21 o
   4  11   4      333.97      413.65     38.54 o
   5  11   4       40.69       70.83     23.71 o
   6  11   4       33.92        0.00     21.48 o
   7  11   4      182.93      185.78     36.66 o
   8  11   4        1.65        0.00     30.01 o
 -11  12   4      208.69      154.45     46.46 o
 -10  12   4      141.93      142.22     43.11 o
  -9  12   4        0.02        0.00     27.73 o
  -8  12   4       11.52        0.51     24.01 o
  -7  12   4     1553.13     1675.29    124.22 o
  -6  12   4     2884.29     2874.56    119.24 o
  -5  12   4      342.36      319.10     38.69 o
  -4  12   4     4227.03     4547.84    119.55 o
  -3  12   4     4278.38     4661.97    119.54 o
  -2  12   4      209.41      220.80     27.62 o
  -1  12   4        4.32       15.18     12.74 o
   0  12   4       90.84       96.43     17.66 o
   1  12   4      531.00      661.80     29.28 o
   2  12   4     3356.96     3829.21     88.30 o
   3  12   4      221.77      186.55     35.65 o
   4  12   4      775.15      844.54     78.37 o
   5  12   4      252.56      212.16     32.81 o
   6  12   4      128.78      166.73     33.06 o
   7  12   4        0.05       10.33     25.22 o
   8  12   4        0.08       37.57     34.15 o
 -11  13   4        2.16        0.00     34.93 o
 -10  13   4       73.09       61.01     35.99 o
  -9  13   4      103.77      123.25     41.51 o
  -8  13   4      242.58      307.16     48.70 o
  -7  13   4       72.91       16.60     38.07 o
  -6  13   4      357.60      320.92     45.04 o
  -5  13   4     1482.68     1471.07     63.79 o
  -4  13   4      327.24      367.61     36.87 o
  -3  13   4     1344.25     1431.31     61.11 o
  -2  13   4      311.53      305.86     34.28 o
  -1  13   4      193.39      185.62     22.36 o
   0  13   4     2046.01     2288.24     77.21 o
   1  13   4      343.06      318.29     27.73 o
   2  13   4     1048.84     1150.16     44.55 o
   3  13   4      113.16      126.33     19.97 o
   4  13   4        9.13        4.36     17.27 o
   5  13   4      148.54      199.29     32.26 o
   6  13   4        0.15        2.04     22.18 o
   7  13   4       19.07       52.41     27.19 o
   8  13   4        0.38        0.00     31.92 o
 -11  14   4       13.12       20.94     67.69 o
 -10  14   4       59.33       45.11     33.81 o
  -9  14   4        1.51        0.75     29.21 o
  -8  14   4       42.81       50.38     31.44 o
  -7  14   4      264.30      300.85     45.31 o
  -6  14   4      448.37      373.18     49.10 o
  -5  14   4      802.40      787.74     56.55 o
  -4  14   4      159.19      144.89     25.82 o
  -3  14   4      393.17      383.43     70.21 o
  -2  14   4       35.00       46.72     19.33 o
  -1  14   4        5.34       12.08     13.63 o
   0  14   4        0.90        0.00     11.34 o
   1  14   4        6.01        0.00     12.77 o
   2  14   4      378.75      338.34     35.71 o
   3  14   4       51.17       55.45     17.56 o
   4  14   4      248.56      237.16     32.17 o
   5  14   4      161.87      162.41     31.34 o
   6  14   4       42.83       47.71     26.41 o
   7  14   4       10.56        0.00     24.55 o
   8  14   4        0.07        0.00     32.14 o
 -10  15   4       68.66       63.80     36.63 o
  -9  15   4      699.53      968.29     84.16 o
  -8  15   4      402.02      428.45     99.03 o
  -7  15   4      119.40       67.44     29.58 o
  -6  15   4     1153.58     1094.35     98.78 o
  -5  15   4      136.06       77.71     23.85 o
  -4  15   4     1311.48     1364.72     54.35 o
  -3  15   4       73.61      102.98     23.24 o
  -2  15   4      221.43      129.49     24.75 o
  -1  15   4     6471.09     7188.05    167.89 o
   0  15   4      520.87      540.87     36.28 o
   1  15   4      473.94      483.40     34.37 o
   2  15   4      746.16      640.67     74.26 o
   3  15   4      362.63      378.33     39.27 o
   4  15   4      117.11       81.50     33.48 o
   5  15   4        3.63       10.71     21.16 o
   6  15   4        7.14        0.00     22.15 o
   7  15   4       56.73      110.14     33.11 o
 -10  16   4        3.38        0.00     31.37 o
  -9  16   4        7.49        0.00     32.00 o
  -8  16   4       54.89       13.74     32.93 o
  -7  16   4      410.04      450.11     73.10 o
  -6  16   4      383.02      421.30     54.93 o
  -5  16   4     1675.00     1622.44     72.61 o
  -4  16   4     1023.26      844.93     47.65 o
  -3  16   4     2052.88     2293.57     83.05 o
  -2  16   4      917.07      959.26     57.10 o
  -1  16   4      335.66      271.19     28.23 o
   0  16   4        8.79       22.56     16.14 o
   1  16   4      208.45      180.22     24.12 o
   2  16   4      306.14      368.22     37.89 o
   3  16   4      271.61      288.86     36.13 o
   4  16   4       69.39      143.03     38.71 o
   5  16   4      271.00      385.15     57.27 o
   6  16   4        3.67       31.70     55.99 o
   7  16   4        1.01        0.00     26.53 o
 -10  17   4      104.92       61.57     60.17 o
  -9  17   4       45.37       98.17     39.76 o
  -8  17   4       49.26       54.91     34.76 o
  -7  17   4       86.89      109.07     57.58 o
  -6  17   4      461.09      427.23    143.82 o
  -5  17   4      230.50      176.33     31.84 o
  -4  17   4      481.67      558.51     42.13 o
  -3  17   4     1109.50     1036.52     60.93 o
  -2  17   4       24.49        8.00     18.71 o
  -1  17   4        4.96        3.76     14.46 o
   0  17   4     1178.18     1276.89     53.44 o
   1  17   4       18.45       25.05     13.89 o
   2  17   4      702.72      847.42     83.56 o
   3  17   4        4.50        0.00     20.29 o
   4  17   4       41.60       76.24     34.32 o
   5  17   4       74.09       18.23     32.17 o
   6  17   4       49.26       77.95     44.05 o
   7  17   4        0.95        0.00     37.88 o
 -10  18   4       53.14       45.03     45.79 o
  -9  18   4        0.15        0.00     31.89 o
  -8  18   4       12.81       41.79     35.70 o
  -7  18   4      223.50      230.11     47.25 o
  -6  18   4      105.64      166.65     42.84 o
  -5  18   4        6.04        0.00     20.30 o
  -4  18   4      442.58      444.02     45.92 o
  -3  18   4      506.22      461.48     45.39 o
  -2  18   4      332.19      280.39     44.75 o
  -1  18   4       89.15       58.91     19.17 o
   0  18   4     1503.86     1692.83     71.57 o
   1  18   4      286.43      218.65     45.79 o
   2  18   4      333.65      374.52     40.64 o
   3  18   4        6.65        0.00     19.63 o
   4  18   4      141.29      114.16     39.16 o
   5  18   4      283.59      292.73     54.25 o
   6  18   4        3.59       78.13     65.90 o
   7  18   4        3.07       33.25     57.33 o
  -9  19   4      149.03      176.74    146.86 o
  -8  19   4      115.02       45.06     37.24 o
  -7  19   4       82.10       26.30     32.92 o
  -6  19   4      214.34      244.15     48.40 o
  -5  19   4       38.29       35.20     24.01 o
  -4  19   4      607.46      623.70     46.03 o
  -3  19   4       78.64       82.40     27.55 o
  -2  19   4       68.46       47.59     16.66 o
  -1  19   4     1743.42     1953.51    104.48 o
   0  19   4       13.54        0.00     14.91 o
   1  19   4     1351.46     1543.15     80.37 o
   2  19   4      666.88      748.86     69.76 o
   3  19   4      260.60      267.47     54.00 o
   4  19   4        5.55       41.91     54.05 o
   5  19   4        8.32       66.89     57.33 o
   6  19   4       24.48       87.88     64.50 o
  -9  20   4       49.74        5.04     34.60 o
  -8  20   4       77.14      140.47     46.70 o
  -7  20   4        7.39        0.00     35.39 o
  -6  20   4      446.74      470.85     63.47 o
  -5  20   4     1204.11     1286.52     84.69 o
  -4  20   4       69.83       76.30     24.11 o
  -3  20   4     1760.76     1788.63     79.71 o
  -2  20   4      276.16      330.11     41.49 o
  -1  20   4     1007.54     1212.86    115.53 o
   0  20   4     1703.52     1947.10     81.60 o
   1  20   4       44.14        5.92     19.66 o
   2  20   4      740.19      887.41    130.69 o
   3  20   4      865.46     1106.10     92.01 o
   4  20   4       11.90       34.14     58.43 o
   5  20   4       32.16        0.00     56.04 o
   6  20   4       55.84       57.04     65.30 o
  -8  21   4      332.03      323.44    129.24 o
  -7  21   4      243.59      288.30     56.84 o
  -6  21   4       72.86       80.06     38.79 o
  -5  21   4       22.47       34.04     23.67 o
  -4  21   4        8.33       11.27     19.87 o
  -3  21   4       71.82       50.88     25.31 o
  -2  21   4      402.92      501.42     51.38 o
  -1  21   4       20.30       17.86     23.09 o
   0  21   4       39.81       58.05     34.56 o
   1  21   4       11.72       52.87     24.59 o
   2  21   4       18.12        0.00     28.68 o
   3  21   4      103.54      102.72     39.81 o
   4  21   4       67.20       47.38     53.65 o
   5  21   4       11.79       25.78     61.71 o
  -8  22   4        9.75       10.25     36.98 o
  -7  22   4      181.62      175.60     47.55 o
  -6  22   4       40.51       34.14     36.27 o
  -5  22   4        9.53       17.80     21.42 o
  -4  22   4      799.66      846.72     59.24 o
  -3  22   4        9.49       30.76     31.30 o
  -2  22   4      205.40      198.69     37.21 o
  -1  22   4      320.18      262.92     51.11 o
   0  22   4      244.05      293.24     40.77 o
   1  22   4      639.30      705.53     56.92 o
   2  22   4      327.54      354.02     77.83 o
   3  22   4       19.93       18.24     35.19 o
   4  22   4       34.40       12.84     62.71 o
   5  22   4       38.17        0.00     59.92 o
  -7  23   4      178.45      187.59     50.50 o
  -6  23   4       36.73       65.95     56.49 o
  -5  23   4       28.91       77.45     26.07 o
  -4  23   4       75.62       95.78     27.07 o
  -3  23   4      298.23      372.02     44.58 o
  -2  23   4      863.33     1020.63     70.57 o
  -1  23   4      219.60      202.55     35.88 o
   0  23   4     1019.19     1154.18     93.20 o
   1  23   4        4.86        7.30     25.28 o
   2  23   4       19.31       32.72     35.28 o
   3  23   4        0.47        0.00     30.56 o
   4  23   4        0.44        2.79     55.44 o
  -7  24   4        7.08       24.47     33.65 o
  -6  24   4      153.93      121.98     48.18 o
  -5  24   4      858.09     1141.88     88.89 o
  -4  24   4       51.74       64.38     26.86 o
  -3  24   4       52.14       54.58     25.41 o
  -2  24   4      285.21      270.08     47.61 o
  -1  24   4      293.84      234.93     40.65 o
   0  24   4      636.65      636.16     58.41 o
   1  24   4       32.34        0.00     31.00 o
   2  24   4        1.92        3.58     33.46 o
   3  24   4      445.98      515.61     70.93 o
   4  24   4       23.06        4.18     63.51 o
  -6  25   4        0.79       23.02     35.80 o
  -5  25   4        0.79       12.83     23.26 o
  -4  25   4       85.61       63.04     26.69 o
  -3  25   4      116.58      156.22     37.66 o
  -2  25   4        0.76        0.00     30.49 o
  -1  25   4        0.57        0.00     25.38 o
   0  25   4       38.36      100.40     33.15 o
   1  25   4       27.98       53.98     36.36 o
   2  25   4        7.17        0.00     33.63 o
   3  25   4       40.92       54.45     39.66 o
  -5  26   4       23.26        0.00     25.93 o
  -4  26   4      192.00      155.42     42.48 o
  -3  26   4       11.90       21.73     22.19 o
  -2  26   4      589.51      789.19     68.61 o
  -1  26   4       99.75      129.75     35.11 o
   0  26   4       37.81       25.85     27.77 o
   1  26   4      115.35       95.03     69.03 o
   2  26   4        0.25        7.01     38.14 o
  -4  27   4      359.76      114.90     72.22 o
  -3  27   4      422.82      431.26     49.85 o
  -2  27   4      244.45      277.55     45.73 o
  -1  27   4       24.60       57.99     30.09 o
   0  27   4      625.16      753.24     77.13 o
   1  27   4      134.52      137.71     45.93 o
  -3  28   4       33.41       52.50     25.96 o
  -2  28   4       58.31       64.83     27.60 o
  -1  28   4       15.45       47.88     32.94 o
   0  28   4       24.44        0.00     31.14 o
 -12   1   5      456.43      517.91     52.79 o
 -11   1   5        0.12        0.00     20.71 o
 -10   1   5      103.98       75.45     21.87 o
  -9   1   5      246.22      294.13     34.17 o
  -8   1   5      365.01      421.58     36.35 o
  -7   1   5     1389.32     1358.79     53.60 o
  -6   1   5      251.12      239.01     25.72 o
  -5   1   5     1716.15     1823.29     56.04 o
  -4   1   5     3058.21     3138.06     58.43 o
  -3   1   5      724.65      788.95     39.53 o
  -2   1   5       71.67       89.53     18.91 o
  -1   1   5      159.84      158.30     12.22 o
   0   1   5      979.23      998.52     26.76 o
   1   1   5     1497.01     1624.91     57.31 o
   2   1   5        6.44        0.00     10.99 o
   3   1   5     2025.02     2123.63     65.41 o
   4   1   5       17.29        0.21     13.15 o
   5   1   5        5.00       18.51     14.22 o
   6   1   5        1.90        0.00     14.08 o
   7   1   5        0.87        1.89     50.02 o
   8   1   5        3.50       32.18     32.44 o
 -12   2   5       15.03        0.00     25.22 o
 -11   2   5      528.12      569.74     53.63 o
 -10   2   5      783.82      769.22     53.14 o
  -9   2   5      312.31      294.16     37.76 o
  -8   2   5     1377.75     1334.15     56.38 o
  -7   2   5     1514.40     1421.71     54.94 o
  -6   2   5      514.26      508.86     33.45 o
  -5   2   5     1148.61     1108.74     61.06 o
  -4   2   5     2411.36     2261.14     46.65 o
  -3   2   5     3225.34     2982.62     74.10 o
  -2   2   5    14522.73    16088.91    292.01 o
  -1   2   5     2068.15     2187.26     47.73 o
   0   2   5     1218.48     1370.32     30.58 o
   1   2   5      863.13      772.52     33.96 o
   2   2   5      224.61      173.07     20.27 o
   3   2   5     1401.26     1721.72     54.94 o
   4   2   5        8.11        0.00     12.01 o
   5   2   5       34.35       16.78     14.45 o
   6   2   5       95.64       76.25     21.27 o
   7   2   5        8.86        0.00     23.95 o
   8   2   5       40.36       67.65     34.69 o
 -12   3   5      105.08      110.97     43.24 o
 -11   3   5        1.13        0.00     31.46 o
 -10   3   5        8.53       14.64     28.87 o
  -9   3   5       54.60       46.49     24.19 o
  -8   3   5      716.65      763.46    117.43 o
  -7   3   5     1684.35     1896.67     76.65 o
  -6   3   5     3791.15     4055.49     99.62 o
  -5   3   5      291.03      298.80     21.69 o
  -4   3   5     3649.38     3464.90     97.85 o
  -3   3   5       11.16       19.36     10.21 o
  -2   3   5     3043.09     3286.75    154.50 o
  -1   3   5      768.95      817.01     27.46 o
   0   3   5      300.26      262.51     19.44 o
   1   3   5     1562.61     1533.73     56.58 o
   2   3   5       28.70       15.25     12.18 o
   3   3   5     1829.51     1903.04     65.29 o
   4   3   5      369.98      408.05     32.18 o
   5   3   5        3.17       21.16     14.42 o
   6   3   5      105.14       50.49     22.01 o
   7   3   5      137.53      181.49     40.86 o
   8   3   5       81.30       48.22     32.65 o
 -12   4   5        8.94        0.00     33.95 o
 -11   4   5       65.99       32.49     31.92 o
 -10   4   5       52.00       20.08     30.34 o
  -9   4   5        0.01       24.97     25.06 o
  -8   4   5       44.40       65.90     27.04 o
  -7   4   5      529.53      545.33     37.09 o
  -6   4   5        2.88        1.98     13.87 o
  -5   4   5      768.13      774.84     31.69 o
  -4   4   5      153.86      132.95     21.10 o
  -3   4   5      704.89      817.84     29.35 o
  -2   4   5      478.91      614.99     29.41 o
  -1   4   5      179.25      189.29     15.48 o
   0   4   5      183.42      221.65     16.54 o
   1   4   5        0.95        5.47      8.44 o
   2   4   5        0.67        0.00     10.91 o
   3   4   5      275.73      276.98     25.78 o
   4   4   5      117.40      103.27     19.15 o
   5   4   5       76.80       85.28     19.81 o
   6   4   5      234.03      258.71     78.78 o
   7   4   5       86.36       92.83     29.77 o
   8   4   5        2.31        6.58     37.73 o
 -12   5   5        2.44       81.66     41.91 o
 -11   5   5       26.86        5.93     51.51 o
 -10   5   5       29.26       42.33     31.94 o
  -9   5   5      140.91      117.31     34.49 o
  -8   5   5     1636.05     1705.17    205.64 o
  -7   5   5     1366.20     1468.88     74.74 o
  -6   5   5      352.53      302.82     39.59 o
  -5   5   5     4810.05     5236.71    101.73 o
  -4   5   5      601.34      614.82     42.66 o
  -3   5   5      452.17      460.54     18.60 o
  -2   5   5      516.68      547.40     24.42 o
  -1   5   5        6.54        7.86      8.41 o
   0   5   5     1364.81     1339.82     36.50 o
   1   5   5     1060.88     1017.37     36.93 o
   2   5   5      192.18      227.80     22.65 o
   3   5   5      195.43      106.96     18.66 o
   4   5   5      315.34      270.47     27.15 o
   5   5   5       11.21       38.20     16.21 o
   6   5   5        5.69       10.92     22.38 o
   7   5   5      121.20      129.55     33.00 o
   8   5   5        4.12       44.40     33.15 o
 -12   6   5      108.59       92.48     40.79 o
 -11   6   5      387.71      328.96     54.28 o
 -10   6   5      649.94      712.27     69.15 o
  -9   6   5      902.63     1005.33    106.75 o
  -8   6   5      200.57      147.00     35.54 o
  -7   6   5      612.76      579.05     53.81 o
  -6   6   5      655.62      672.94     53.53 o
  -5   6   5     1786.43     1755.29     61.24 o
  -4   6   5     1448.40     1489.78     67.88 o
  -3   6   5     7525.77     7898.74    205.77 o
  -2   6   5     1357.28     1298.99     47.24 o
  -1   6   5     1480.20     1448.78     37.14 o
   0   6   5      105.22       98.17     12.86 o
   1   6   5       28.41       21.58     10.01 o
   2   6   5       24.11       18.41      9.50 o
   3   6   5        8.37        6.89     12.07 o
   4   6   5       57.37       91.00     19.01 o
   5   6   5      146.33       88.73     24.29 o
   6   6   5      223.72      180.00     32.89 o
   7   6   5       44.59       38.71     26.52 o
   8   6   5        0.86        0.00     29.76 o
 -12   7   5       24.10        0.00     45.34 o
 -11   7   5      170.57       88.75     39.10 o
 -10   7   5       21.36       56.01     34.90 o
  -9   7   5      267.76      331.66     48.73 o
  -8   7   5       29.68       23.53     25.69 o
  -7   7   5     1380.60     1334.65     78.03 o
  -6   7   5     2002.08     1972.62     87.30 o
  -5   7   5      228.35      252.61     28.66 o
  -4   7   5       64.94       23.50     47.53 o
  -3   7   5      126.60      108.72     24.67 o
  -2   7   5        7.88       25.36     13.11 o
  -1   7   5     3034.61     3220.50     73.91 o
   0   7   5     1841.57     1986.29     46.78 o
   1   7   5      319.68      326.81     24.51 o
   2   7   5      475.06      418.12     39.19 o
   3   7   5      178.06      138.24     20.09 o
   4   7   5      155.16      197.06     36.37 o
   5   7   5        8.33       20.34     19.66 o
   6   7   5        9.06       10.66     21.39 o
   7   7   5       31.41       10.98     24.15 o
   8   7   5       35.90       25.86     32.74 o
 -12   8   5        7.14       27.79     37.64 o
 -11   8   5        2.03        0.00     32.91 o
 -10   8   5        6.51        0.00     35.04 o
  -9   8   5      171.49      193.34     54.55 o
  -8   8   5       23.84       19.12     25.66 o
  -7   8   5      576.01      583.45     55.78 o
  -6   8   5      128.30      122.53     28.41 o
  -5   8   5      387.11      251.10     39.14 o
  -4   8   5      414.87      346.11     77.03 o
  -3   8   5      301.59      351.75     39.18 o
  -2   8   5     1025.29      876.69     53.47 o
  -1   8   5       58.95       72.90     14.49 o
   0   8   5      432.23      436.58     25.06 o
   1   8   5      747.49      667.93     30.80 o
   2   8   5       20.66       43.97     14.24 o
   3   8   5       41.26       33.61     15.55 o
   4   8   5      603.67      585.58     42.25 o
   5   8   5        6.51        3.83     19.12 o
   6   8   5       22.25       13.99     22.69 o
   7   8   5        4.09        4.10     26.71 o
   8   8   5       17.25        0.00     32.87 o
 -11   9   5        1.02       21.52     89.92 o
 -10   9   5       10.11        0.00     27.86 o
  -9   9   5      360.72      337.51     49.26 o
  -8   9   5      284.95      340.02     47.92 o
  -7   9   5     1859.09     2110.02     95.27 o
  -6   9   5     1467.36     1563.67    107.29 o
  -5   9   5     2396.99     2714.14     89.73 o
  -4   9   5      221.68      188.14     31.26 o
  -3   9   5     1340.50     1410.39     68.66 o
  -2   9   5      691.40      620.85     42.32 o
  -1   9   5        2.98       12.41     11.82 o
   0   9   5     1064.70      976.63     38.98 o
   1   9   5      432.86      425.37     24.32 o
   2   9   5      396.05      436.94     30.76 o
   3   9   5      686.73      712.45     74.97 o
   4   9   5        3.14       13.88     17.39 o
   5   9   5      214.49      182.98     31.37 o
   6   9   5        2.63       18.25     22.80 o
   7   9   5        7.72        0.00     27.20 o
   8   9   5        0.02       31.58     37.19 o
 -11  10   5       62.60       76.96     39.49 o
 -10  10   5      352.08      471.20     62.11 o
  -9  10   5      995.51      995.34     78.68 o
  -8  10   5      917.03      964.67     74.06 o
  -7  10   5       19.02       21.20     24.16 o
  -6  10   5     1080.12     1173.65     59.15 o
  -5  10   5      116.65       79.70     23.90 o
  -4  10   5     2210.91     2110.48     89.56 o
  -3  10   5     4405.46     4492.12    142.41 o
  -2  10   5     1148.19     1113.07     45.28 o
  -1  10   5     5367.73     5732.56    114.76 o
   0  10   5      205.06      188.77     27.53 o
   1  10   5      125.99      104.38     18.07 o
   2  10   5       98.26       95.84     17.50 o
   3  10   5      529.59      352.62     36.56 o
   4  10   5     1628.35     1754.88     71.96 o
   5  10   5       25.27       29.19     21.51 o
   6  10   5       13.17       26.33     21.81 o
   7  10   5        3.58       21.40     26.24 o
   8  10   5       26.03        0.00     30.14 o
 -11  11   5       94.18      136.69     46.18 o
 -10  11   5       73.04       70.08     46.88 o
  -9  11   5       48.58       34.47     31.14 o
  -8  11   5        7.26        0.00     35.09 o
  -7  11   5      795.20      810.48     67.48 o
  -6  11   5     5866.95     6743.37    164.48 o
  -5  11   5      229.24      233.96     31.26 o
  -4  11   5     1094.05     1014.64     65.92 o
  -3  11   5     1397.70     1308.25    153.18 o
  -2  11   5        0.02       19.38     19.14 o
  -1  11   5     3169.90     3104.56     93.59 o
   0  11   5      245.74      227.37     23.06 o
   1  11   5      154.28      172.10     26.56 o
   2  11   5     1205.86     1386.36     72.25 o
   3  11   5      124.88       65.97     20.96 o
   4  11   5        9.33        2.41     16.20 o
   5  11   5        1.18        0.27     20.86 o
   6  11   5       10.18       12.46     25.43 o
   7  11   5       54.24      106.17     32.22 o
 -11  12   5        1.17        0.00     33.89 o
 -10  12   5       15.27       20.47     33.82 o
  -9  12   5        5.47       46.94     34.08 o
  -8  12   5      112.56       90.90     67.04 o
  -7  12   5      159.61      162.62     36.76 o
  -6  12   5     1540.97     1668.51     70.45 o
  -5  12   5      139.06       78.55     23.24 o
  -4  12   5      103.34       92.97     27.16 o
  -3  12   5      726.14      581.16     71.67 o
  -2  12   5        2.55       34.34     20.77 o
  -1  12   5      605.88      496.05     39.56 o
   0  12   5      178.37      146.94     20.45 o
   1  12   5       67.50       86.54     23.44 o
   2  12   5      228.66      249.39     31.72 o
   3  12   5       69.14       57.63     30.19 o
   4  12   5        0.95        0.00     17.95 o
   5  12   5       75.21       37.77     28.21 o
   6  12   5        0.22        0.00     24.01 o
   7  12   5        3.46        0.00     24.73 o
 -11  13   5        6.67        0.00     34.31 o
 -10  13   5       13.22       25.32     35.39 o
  -9  13   5      209.26      225.38     49.25 o
  -8  13   5      219.90      272.65     49.48 o
  -7  13   5      741.16      774.21     70.01 o
  -6  13   5     5148.85     5515.91    145.92 o
  -5  13   5     1060.66     1086.10     78.26 o
  -4  13   5     3394.52     3394.86    141.83 o
  -3  13   5     1074.75     1072.31     70.30 o
  -2  13   5      124.16      107.94     28.18 o
  -1  13   5       78.30       30.91     13.30 o
   0  13   5       29.85       37.96     15.16 o
   1  13   5      471.99      451.04     40.66 o
   2  13   5      544.82      591.88     45.34 o
   3  13   5       78.18       66.80     31.28 o
   4  13   5        1.46       19.78     27.39 o
   5  13   5      229.32      263.23     57.93 o
   6  13   5       23.19       12.78     24.03 o
   7  13   5      154.32      261.04     42.97 o
 -11  14   5       14.33        5.98     36.26 o
 -10  14   5      199.15      206.43     50.34 o
  -9  14   5      602.55      720.70     77.93 o
  -8  14   5      620.55      701.82     72.21 o
  -7  14   5       49.44       50.57     31.43 o
  -6  14   5       53.83       39.85     28.59 o
  -5  14   5      179.22       83.09     26.32 o
  -4  14   5     1681.06     1529.48     82.39 o
  -3  14   5      869.52      900.59    191.35 o
  -2  14   5      138.30       89.99     25.58 o
  -1  14   5     3377.17     3563.79    106.82 o
   0  14   5      311.29      288.93     27.99 o
   1  14   5      187.59      159.07     29.65 o
   2  14   5      505.32      482.93     54.62 o
   3  14   5      864.34      820.71    131.03 o
   4  14   5       80.62      153.22     40.69 o
   5  14   5       67.69      144.44     43.16 o
   6  14   5       37.08       60.85     40.76 o
   7  14   5       34.89       45.07     44.36 o
 -10  15   5       26.36       36.71     36.28 o
  -9  15   5        8.09       14.07     61.91 o
  -8  15   5       20.59       13.47     44.89 o
  -7  15   5       11.12       10.30     34.14 o
  -6  15   5       71.88       56.01     23.88 o
  -5  15   5      727.50      619.18     51.15 o
  -4  15   5        3.11        0.00     18.89 o
  -3  15   5      197.19      228.77     40.42 o
  -2  15   5      408.56      360.04     32.65 o
  -1  15   5       14.09       36.84     17.23 o
   0  15   5      522.37      576.41     38.78 o
   1  15   5       47.03       61.65     22.71 o
   2  15   5        1.46       39.69     21.57 o
   3  15   5      104.26       60.55     31.91 o
   4  15   5       22.31       16.19     30.65 o
   5  15   5        5.79       19.32     34.61 o
   6  15   5       25.09       14.91     36.50 o
   7  15   5        1.97       72.86     67.44 o
 -10  16   5        1.26       77.71     40.99 o
  -9  16   5       51.35       86.70     40.62 o
  -8  16   5      228.38      188.81     47.30 o
  -7  16   5      355.30      246.94     46.59 o
  -6  16   5        3.37       48.27     29.11 o
  -5  16   5       49.89       44.41     25.15 o
  -4  16   5       27.29       28.66     25.86 o
  -3  16   5      702.63      826.67     55.68 o
  -2  16   5      279.41      250.79     29.54 o
  -1  16   5      833.88      850.61     47.23 o
   0  16   5      652.39      744.74     44.56 o
   1  16   5     1143.85     1204.61     64.72 o
   2  16   5      358.67      348.67     39.95 o
   3  16   5        9.49       21.19     28.28 o
   4  16   5        3.22        3.11     30.49 o
   5  16   5        1.63        0.00     44.39 o
   6  16   5        3.62        0.00     34.93 o
 -10  17   5       79.71       53.69     48.43 o
  -9  17   5       93.92       91.59     74.35 o
  -8  17   5       78.28       56.70     38.90 o
  -7  17   5      635.43      632.51     70.85 o
  -6  17   5      503.24      565.17     52.97 o
  -5  17   5      900.85      970.95    102.54 o
  -4  17   5      398.15      494.00     59.46 o
  -3  17   5      241.79      334.32     39.99 o
  -2  17   5        5.67        0.00     15.84 o
  -1  17   5      975.33      950.16     50.40 o
   0  17   5        3.03        7.08     16.26 o
   1  17   5      202.38      196.76     32.27 o
   2  17   5       66.63      120.16     30.43 o
   3  17   5       32.36        0.00     29.02 o
   4  17   5       12.80        7.16     31.08 o
   5  17   5       17.91        0.00     35.38 o
   6  17   5       31.92        0.00     37.86 o
  -9  18   5      208.36      301.14     77.23 o
  -8  18   5       61.70       44.07     37.33 o
  -7  18   5        4.37        0.00     31.69 o
  -6  18   5       22.35       17.86     23.73 o
  -5  18   5      105.44      140.23     37.21 o
  -4  18   5      583.48      670.55     95.45 o
  -3  18   5     1424.49     1409.05     82.18 o
  -2  18   5      392.25      452.98     39.24 o
  -1  18   5      789.86      982.93     52.59 o
   0  18   5      374.15      481.68     47.37 o
   1  18   5       54.15       43.74     26.92 o
   2  18   5        0.08        0.00     19.70 o
   3  18   5       14.63      119.33     38.72 o
   4  18   5       48.20      117.69     42.14 o
   5  18   5        7.88       54.49     40.61 o
   6  18   5        2.77        0.00     38.36 o
  -9  19   5        6.64       26.26     37.21 o
  -8  19   5       91.53       77.57     40.24 o
  -7  19   5       28.97       25.56     40.66 o
  -6  19   5        5.62       63.09     28.57 o
  -5  19   5      342.42      295.86     42.46 o
  -4  19   5      547.13      537.87     91.57 o
  -3  19   5      174.61      164.02     48.19 o
  -2  19   5      115.94      146.82     26.79 o
  -1  19   5       56.23       86.47     23.33 o
   0  19   5      147.75      193.43     29.71 o
   1  19   5      272.56      325.32     65.59 o
   2  19   5        1.82       16.19     22.71 o
   3  19   5       34.29       12.70     31.04 o
   4  19   5      295.51      430.25     63.26 o
   5  19   5      226.08      265.95     87.88 o
  -9  20   5       99.72        0.00     23.65 o
  -8  20   5        5.45        3.98     34.27 o
  -7  20   5       84.23        6.39     34.79 o
  -6  20   5        9.72        0.00     23.89 o
  -5  20   5        0.89        0.00     25.99 o
  -4  20   5       76.60       85.83     31.51 o
  -3  20   5      272.81      328.39     44.27 o
  -2  20   5       79.70       46.57     21.67 o
  -1  20   5      411.97      388.82     37.72 o
   0  20   5      245.16      293.44     49.20 o
   1  20   5        1.31        0.00     26.04 o
   2  20   5       25.83        0.00     30.98 o
   3  20   5       50.15       24.29     49.47 o
   4  20   5      107.26      186.93     75.34 o
   5  20   5        0.19       36.43     65.30 o
  -8  21   5       89.92       16.39     37.10 o
  -7  21   5      456.51      465.88     66.94 o
  -6  21   5      728.59      720.32     65.38 o
  -5  21   5      404.61      432.28     50.90 o
  -4  21   5     1384.20     1587.31     74.01 o
  -3  21   5       36.75       85.46     30.46 o
  -2  21   5       46.18       32.00     26.78 o
  -1  21   5      358.57      373.26     83.14 o
   0  21   5       19.06       66.10     34.19 o
   1  21   5      344.84      353.13     56.25 o
   2  21   5       84.32       77.75     54.00 o
   3  21   5       74.81       82.31     59.03 o
   4  21   5       42.39        0.00     61.12 o
  -8  22   5      125.13        0.00     23.73 o
  -7  22   5      150.70      150.51     47.33 o
  -6  22   5        6.15        4.74     27.12 o
  -5  22   5      160.12      134.48     34.79 o
  -4  22   5      249.27      202.69     33.83 o
  -3  22   5      278.64      243.78     40.75 o
  -2  22   5     1553.84     1819.22    146.43 o
  -1  22   5       58.90       90.03     32.01 o
   0  22   5      397.80      362.08     57.78 o
   1  22   5        5.73        9.86     33.81 o
   2  22   5       51.13       18.67     42.85 o
   3  22   5       38.35       63.80     60.52 o
   4  22   5        2.31        0.00     58.23 o
  -7  23   5       29.00        0.00     36.83 o
  -6  23   5       68.24       48.44     41.36 o
  -5  23   5      231.34      151.47     37.23 o
  -4  23   5       14.99        3.92     23.56 o
  -3  23   5      247.69      222.52     42.05 o
  -2  23   5      190.86      164.27     53.18 o
  -1  23   5       36.27       20.34     27.90 o
   0  23   5      370.72      401.09     59.92 o
   1  23   5      186.59      256.82     54.75 o
   2  23   5        0.18        1.35     38.10 o
   3  23   5        0.14        0.00     54.55 o
  -6  24   5        0.98        0.00     31.34 o
  -5  24   5       64.39       27.33     31.34 o
  -4  24   5      143.78      127.88     32.01 o
  -3  24   5        5.82        6.20     32.88 o
  -2  24   5      133.99      127.42     36.36 o
  -1  24   5       77.07       93.55     34.06 o
   0  24   5      201.30      109.87     40.98 o
   1  24   5      150.01      109.36     44.15 o
   2  24   5       11.95        0.00     43.70 o
   3  24   5       29.28        0.00     57.73 o
  -6  25   5      101.55        0.00     24.38 o
  -5  25   5      297.46      325.94     48.28 o
  -4  25   5      118.64      147.50     32.16 o
  -3  25   5        9.12       16.42     28.26 o
  -2  25   5        1.26        0.00     25.50 o
  -1  25   5       30.51       17.47     32.76 o
   0  25   5      380.85      293.72     74.00 o
   1  25   5      312.11      410.24     65.06 o
   2  25   5        7.60       42.53     40.89 o
  -5  26   5        3.95        0.00     23.28 o
  -4  26   5       94.44       90.91     33.52 o
  -3  26   5       71.91       78.90     29.01 o
  -2  26   5      658.61      806.11    115.14 o
  -1  26   5       12.08        0.00     29.36 o
   0  26   5        7.00       23.61     37.33 o
   1  26   5      319.18      476.92     69.84 o
  -3  27   5        3.13        0.00     23.59 o
  -2  27   5        0.15        0.00     28.77 o
  -1  27   5       40.42       12.94     31.23 o
 -12   0   6       76.64      107.99     56.04 o
 -11   0   6      376.41      412.36     82.91 o
 -10   0   6      110.28       69.78     47.98 o
  -9   0   6      389.10      379.71     46.27 o
  -8   0   6      253.00      261.62     39.41 o
  -7   0   6     2004.06     2143.05     97.39 o
  -6   0   6      639.29      711.99     97.54 o
  -5   0   6      237.07      213.87     23.66 o
  -4   0   6     3826.24     4117.87    173.59 o
  -3   0   6      563.75      522.90     37.64 o
  -2   0   6        3.60        1.48     12.06 o
  -1   0   6       10.11       16.59     10.18 o
   0   0   6      332.90      330.50     52.01 o
   1   0   6     3241.74     3609.49    128.05 o
   2   0   6        8.52        7.18     19.17 o
   3   0   6     1629.12     1423.48    157.21 o
   4   0   6      497.25      408.08     48.95 o
   5   0   6        0.49       38.75     26.38 o
   6   0   6       59.08       43.55     43.70 o
   7   0   6      217.29      214.50     65.00 o
 -12   1   6        2.52        0.00     47.33 o
 -11   1   6      142.30      171.64     42.16 o
 -10   1   6      381.63      437.85     44.07 o
  -9   1   6       13.31       25.09     21.21 o
  -8   1   6        0.74       18.06     18.59 o
  -7   1   6      232.18      204.30     26.76 o
  -6   1   6      710.46      651.74     37.63 o
  -5   1   6      835.63      741.99     32.01 o
  -4   1   6     1524.47     1642.92     50.60 o
  -3   1   6      351.46      373.61     23.43 o
  -2   1   6     1861.12     1865.96     45.15 o
  -1   1   6      968.28      980.76     27.86 o
   0   1   6        9.63       21.08     11.01 o
   1   1   6       17.67       18.84     13.61 o
   2   1   6      732.70      692.46     43.56 o
   3   1   6       96.14      115.00     19.66 o
   4   1   6       57.01       52.36     16.02 o
   5   1   6        5.67        0.13     16.39 o
   6   1   6       39.23        9.23     18.65 o
   7   1   6       48.92       71.99     75.19 o
 -12   2   6        4.34        0.00     27.95 o
 -11   2   6        5.10        0.00     24.49 o
 -10   2   6        1.15        0.00     23.09 o
  -9   2   6        5.66        4.80     25.12 o
  -8   2   6        6.54        0.00     23.03 o
  -7   2   6       26.67       46.20     24.44 o
  -6   2   6      229.36      219.25     25.60 o
  -5   2   6      118.44      135.97     18.44 o
  -4   2   6      857.84      903.12     35.81 o
  -3   2   6        0.22       13.91     10.85 o
  -2   2   6      140.23      138.48     13.58 o
  -1   2   6      198.99      179.80     14.18 o
   0   2   6       32.85       34.85     14.29 o
   1   2   6      727.84      851.93     40.43 o
   2   2   6      421.36      364.65     29.40 o
   3   2   6        7.04        0.00     12.96 o
   4   2   6      199.06      131.88     21.91 o
   5   2   6        1.65       12.32     16.83 o
   6   2   6       28.67       11.97     18.60 o
   7   2   6        0.60        0.00     23.45 o
 -12   3   6        2.43        0.00     23.63 o
 -11   3   6       21.87        7.79     24.89 o
 -10   3   6      449.06      425.11     55.43 o
  -9   3   6      337.85      300.34     45.66 o
  -8   3   6      299.85      355.25     48.48 o
  -7   3   6      176.62      172.86     33.78 o
  -6   3   6      119.31      106.44     31.80 o
  -5   3   6     2513.02     2493.70     73.98 o
  -4   3   6     1366.93     1285.67     37.86 o
  -3   3   6     1126.88     1242.95     51.43 o
  -2   3   6     3795.28     4085.72     85.33 o
  -1   3   6      712.07      751.75     29.45 o
   0   3   6        1.23        5.24     12.17 o
   1   3   6      143.53       67.36     30.77 o
   2   3   6      281.25      218.35     24.44 o
   3   3   6      399.64      424.03     44.05 o
   4   3   6        2.63        0.00     13.39 o
   5   3   6        1.92        2.61     15.11 o
   6   3   6       32.24        0.21     24.31 o
   7   3   6       86.45       69.50     26.42 o
 -12   4   6       14.09        0.00     24.12 o
 -11   4   6      160.53      184.62     44.92 o
 -10   4   6       21.64       35.06     40.21 o
  -9   4   6      750.60      823.84     68.38 o
  -8   4   6     1352.38     1489.85     79.10 o
  -7   4   6     2467.53     2499.84    122.12 o
  -6   4   6     1420.08     1629.47     76.24 o
  -5   4   6     1205.51     1130.58     49.06 o
  -4   4   6     1614.13     1747.90     74.88 o
  -3   4   6     1118.32     1014.96     40.74 o
  -2   4   6       54.67       82.70     13.43 o
  -1   4   6      511.10      464.65     28.97 o
   0   4   6      917.22     1025.54     41.55 o
   1   4   6     2342.66     2468.16     67.92 o
   2   4   6      110.24       92.22     18.27 o
   3   4   6      701.66      733.68     79.20 o
   4   4   6        5.15        0.00     14.42 o
   5   4   6       55.06       39.28     17.82 o
   6   4   6      171.92      220.70     36.95 o
   7   4   6       40.13        3.73     22.72 o
 -12   5   6       79.22      110.11     42.09 o
 -11   5   6      103.40      118.15     41.75 o
 -10   5   6       83.87       24.78     36.53 o
  -9   5   6      114.45       83.19     44.84 o
  -8   5   6      239.93      209.94     38.31 o
  -7   5   6       31.87        0.00     19.95 o
  -6   5   6      440.77      451.08     38.37 o
  -5   5   6       30.30        0.44     17.00 o
  -4   5   6     1465.71     1451.10    111.28 o
  -3   5   6      874.21      802.51     51.90 o
  -2   5   6       15.99       10.04     12.02 o
  -1   5   6      387.61      391.37     22.97 o
   0   5   6      395.01      389.09     28.20 o
   1   5   6       13.04       43.14     14.81 o
   2   5   6      118.42      129.38     19.78 o
   3   5   6       70.92       72.62     18.48 o
   4   5   6      165.94      185.23     25.35 o
   5   5   6       81.82       54.73     24.07 o
   6   5   6        0.38        8.25     22.90 o
   7   5   6        0.34        0.00     22.20 o
 -12   6   6       24.26       23.67     36.12 o
 -11   6   6      124.57      136.42     43.82 o
 -10   6   6        0.20       24.70     32.74 o
  -9   6   6       86.65       55.42     32.97 o
  -8   6   6      123.80      125.64     40.51 o
  -7   6   6      191.88      188.15     37.09 o
  -6   6   6      258.55      253.35     31.36 o
  -5   6   6        1.21       21.45     17.15 o
  -4   6   6      329.12      258.04     35.04 o
  -3   6   6      279.42      287.38     35.82 o
  -2   6   6       14.03        0.00     11.72 o
  -1   6   6      276.15      243.32     29.35 o
   0   6   6        4.03        3.55     13.26 o
   1   6   6      681.17      638.90     35.53 o
   2   6   6      443.94      489.44    122.54 o
   3   6   6       48.95       45.10     16.63 o
   4   6   6       16.78       23.26     16.07 o
   5   6   6       29.61       20.57     21.58 o
   6   6   6       34.07       43.79     30.62 o
   7   6   6       36.56       55.98     28.51 o
 -12   7   6      122.84      107.21     52.21 o
 -11   7   6       87.86      115.77     43.37 o
 -10   7   6      330.19      322.55     94.45 o
  -9   7   6      142.96      171.07     39.56 o
  -8   7   6       13.88        0.00     25.78 o
  -7   7   6      166.10      166.75     36.73 o
  -6   7   6      803.85      780.44     58.09 o
  -5   7   6     2464.26     2363.66     78.06 o
  -4   7   6      284.16      202.20     41.26 o
  -3   7   6     1453.83     1461.02     69.52 o
  -2   7   6     2150.62     2174.17     70.79 o
  -1   7   6     1010.50      922.88     39.09 o
   0   7   6        1.86        0.00     12.41 o
   1   7   6      606.79      595.34     34.38 o
   2   7   6       60.18       84.92     18.83 o
   3   7   6      222.56      210.35     29.28 o
   4   7   6        3.41        0.00     14.74 o
   5   7   6       41.12       49.62     23.36 o
   6   7   6        1.12       22.35     24.09 o
   7   7   6       57.21        8.58     26.88 o
 -11   8   6        1.51       26.76     56.54 o
 -10   8   6       94.66      116.04     41.76 o
  -9   8   6     1402.02     1514.05     98.98 o
  -8   8   6      495.51      511.92     95.35 o
  -7   8   6     1054.36     1201.58    103.06 o
  -6   8   6     1447.25     1522.90     63.52 o
  -5   8   6     1642.86     1769.16     68.15 o
  -4   8   6      251.56      335.88     49.32 o
  -3   8   6      837.35      808.92     44.13 o
  -2   8   6       74.12       56.35     19.58 o
  -1   8   6     1065.43     1065.69     42.44 o
   0   8   6      931.45     1044.02     85.88 o
   1   8   6      173.20      161.05     27.07 o
   2   8   6     1706.51     1725.99     57.49 o
   3   8   6      217.56      168.69     24.07 o
   4   8   6       36.64        0.00     15.02 o
   5   8   6       49.09       42.35     22.64 o
   6   8   6        2.18       21.15     24.28 o
   7   8   6       27.23        3.63     35.65 o
 -11   9   6       66.36       79.16     40.22 o
 -10   9   6        2.00       30.41     34.97 o
  -9   9   6      315.49      384.89    149.45 o
  -8   9   6      151.71      157.13     37.87 o
  -7   9   6       68.83       92.36     32.34 o
  -6   9   6      382.59      369.93     38.86 o
  -5   9   6       14.54        0.00     17.77 o
  -4   9   6      655.25      514.33     92.41 o
  -3   9   6     1589.45     1482.86     56.69 o
  -2   9   6        5.60        0.00     10.64 o
  -1   9   6      396.56      446.86     30.74 o
   0   9   6      664.27      731.80     52.89 o
   1   9   6      155.80      158.79     30.16 o
   2   9   6       20.53       40.60     19.00 o
   3   9   6       29.82       16.90     13.59 o
   4   9   6      120.37       73.29     28.09 o
   5   9   6      333.06      388.50     54.49 o
   6   9   6       52.55       87.89     30.81 o
   7   9   6        6.34        0.00     20.98 o
 -11  10   6       87.21      104.13     43.24 o
 -10  10   6       38.37       43.49     34.08 o
  -9  10   6       49.24       19.25     31.82 o
  -8  10   6      207.17      201.35     42.79 o
  -7  10   6       25.06        9.14     24.52 o
  -6  10   6      311.72      188.43     33.62 o
  -5  10   6        9.94        0.00     18.80 o
  -4  10   6       93.93       62.10     32.00 o
  -3  10   6        1.91        0.72     18.03 o
  -2  10   6      612.60      580.76     42.98 o
  -1  10   6      344.38      361.35     35.79 o
   0  10   6      145.22      134.51     25.30 o
   1  10   6       65.39       34.02     19.14 o
   2  10   6        2.51        8.30     17.49 o
   3  10   6       54.89       79.63     30.94 o
   4  10   6      141.74      100.33     56.84 o
   5  10   6       29.19       62.63     26.96 o
   6  10   6        0.00       29.46     25.35 o
   7  10   6       13.90        5.17     22.96 o
 -11  11   6      145.89      233.75     51.76 o
 -10  11   6      202.15      239.88     50.79 o
  -9  11   6       94.72      110.66     39.50 o
  -8  11   6      320.98      309.84     49.83 o
  -7  11   6      458.07      518.41     61.06 o
  -6  11   6       11.56       16.61     21.16 o
  -5  11   6      525.56      553.03     47.07 o
  -4  11   6      792.78      849.67     63.11 o
  -3  11   6     2894.15     3090.00    116.55 o
  -2  11   6       41.57       30.58     18.30 o
  -1  11   6      913.78      938.61     54.03 o
   0  11   6      121.57      100.09     24.45 o
   1  11   6        3.01        0.00     20.72 o
   2  11   6        0.15        5.11     36.88 o
   3  11   6       26.49       36.74     30.65 o
   4  11   6       22.32        0.00     28.06 o
   5  11   6      105.50      187.92     51.21 o
   6  11   6       16.71       77.93     43.62 o
 -11  12   6        1.20        0.00     34.48 o
 -10  12   6        8.41        0.00     48.28 o
  -9  12   6      957.43     1119.61     91.75 o
  -8  12   6      208.36      154.23     41.21 o
  -7  12   6      701.11      906.16     76.99 o
  -6  12   6     2329.12     2457.23     89.96 o
  -5  12   6      380.45      474.73     49.66 o
  -4  12   6       35.48       28.44     23.05 o
  -3  12   6      704.58      830.11     63.28 o
  -2  12   6      143.14      144.98     25.80 o
  -1  12   6     1013.44      974.23     56.86 o
   0  12   6        9.63        0.00     21.51 o
   1  12   6       10.77        0.00     24.49 o
   2  12   6      583.35      531.14     62.45 o
   3  12   6        2.98       32.93     30.79 o
   4  12   6       16.53        8.58     65.20 o
   5  12   6        1.49        0.00     31.93 o
   6  12   6       37.00       55.30     39.56 o
 -11  13   6       81.59       40.39     33.29 o
 -10  13   6        8.58       86.72     40.86 o
  -9  13   6       10.61       33.47     40.36 o
  -8  13   6       14.73       80.12     36.76 o
  -7  13   6       60.19       15.34     41.66 o
  -6  13   6       48.25       24.47     26.70 o
  -5  13   6        8.87        0.46     20.00 o
  -4  13   6       86.67       35.78     25.23 o
  -3  13   6      368.02      359.26     55.39 o
  -2  13   6      311.52      319.18     43.32 o
  -1  13   6      557.65      563.85     46.42 o
   0  13   6      135.22      167.28     35.25 o
   1  13   6        1.00        0.00     25.48 o
   2  13   6       93.18      101.20     33.18 o
   3  13   6        0.80        0.00     28.58 o
   4  13   6       12.24        0.00     31.16 o
   5  13   6      154.71      219.68     50.90 o
   6  13   6        2.48        0.00     35.00 o
 -10  14   6        0.40        0.00     32.29 o
  -9  14   6      258.85      326.49     58.36 o
  -8  14   6        2.22        5.85     27.68 o
  -7  14   6      338.21      426.74     60.24 o
  -6  14   6      113.18      151.81     33.91 o
  -5  14   6       16.87        0.00     38.10 o
  -4  14   6      213.76      197.35     38.21 o
  -3  14   6        3.86       11.64     23.24 o
  -2  14   6      103.66       90.51     25.96 o
  -1  14   6       59.17       75.78     23.16 o
   0  14   6       39.75       17.02     21.89 o
   1  14   6       62.27       39.23     26.56 o
   2  14   6       91.95       83.33     35.30 o
   3  14   6        1.19        1.35     47.38 o
   4  14   6       13.99       23.53     34.02 o
   5  14   6       32.19       56.82     38.61 o
   6  14   6        0.24        0.00     82.56 o
 -10  15   6      100.74       13.62     37.42 o
  -9  15   6       19.60       58.54     39.92 o
  -8  15   6      782.90      749.46     76.73 o
  -7  15   6      622.32      713.91     72.88 o
  -6  15   6       98.94       83.02     28.06 o
  -5  15   6       48.41       46.78     23.07 o
  -4  15   6      285.89      269.17     45.64 o
  -3  15   6     2764.18     2929.39    122.66 o
  -2  15   6       51.26       16.97     19.27 o
  -1  15   6      767.28      760.21     54.98 o
   0  15   6      676.87      723.71     55.58 o
   1  15   6        0.06        0.00     24.75 o
   2  15   6      386.22      577.62    164.28 o
   3  15   6       95.07      102.33     53.80 o
   4  15   6       34.46       43.66     36.91 o
   5  15   6      165.87      114.08     67.39 o
   6  15   6        1.18       27.91     42.45 o
 -10  16   6       76.39       71.90    111.52 o
  -9  16   6      247.05      360.83     63.72 o
  -8  16   6     1069.71     1038.47     88.76 o
  -7  16   6      832.37      982.60    114.11 o
  -6  16   6      953.36     1083.60     70.17 o
  -5  16   6      558.32      632.43     54.96 o
  -4  16   6       19.66        0.00     25.50 o
  -3  16   6        6.50        0.00     21.78 o
  -2  16   6      403.99      343.50     40.26 o
  -1  16   6       56.08       31.98     24.21 o
   0  16   6      875.81     1037.17     65.26 o
   1  16   6        4.08        0.00     26.96 o
   2  16   6      707.42      706.97     75.59 o
   3  16   6        3.90        0.00     53.10 o
   4  16   6        0.10        0.00     33.01 o
   5  16   6        0.02        0.00     34.85 o
  -9  17   6       78.87       86.04     44.52 o
  -8  17   6       92.01       81.55     40.96 o
  -7  17   6      119.89       92.91     42.22 o
  -6  17   6       38.36       26.12     26.32 o
  -5  17   6      147.38      163.04     35.38 o
  -4  17   6      417.21      532.74     90.92 o
  -3  17   6       27.57       74.59     32.01 o
  -2  17   6      347.85      386.01     43.77 o
  -1  17   6        2.15       24.31     22.71 o
   0  17   6        0.19        0.00     19.80 o
   1  17   6       11.96        8.64     29.74 o
   2  17   6        0.11       23.15     32.66 o
   3  17   6      133.62      167.60     46.70 o
   4  17   6        5.14        0.00     33.24 o
   5  17   6        3.93       19.29     40.36 o
  -9  18   6      136.41       46.30     64.55 o
  -8  18   6       23.26       74.62     40.32 o
  -7  18   6      207.32      189.15     48.57 o
  -6  18   6      548.37      649.85     70.78 o
  -5  18   6       37.79       71.31     29.58 o
  -4  18   6      190.05      249.82     49.37 o
  -3  18   6      113.63      133.59     31.79 o
  -2  18   6        3.15        0.00     20.74 o
  -1  18   6      139.47      146.99     31.82 o
   0  18   6       85.41       67.45     27.25 o
   1  18   6      115.93      132.03     32.93 o
   2  18   6      199.17      185.47     49.42 o
   3  18   6      100.11       23.01     51.21 o
   4  18   6       60.56      103.67     47.08 o
   5  18   6       14.60        0.00     43.08 o
  -9  19   6       34.65        0.00     31.55 o
  -8  19   6       43.84        0.00     33.09 o
  -7  19   6      138.08      145.02     47.05 o
  -6  19   6      277.16      253.19     43.45 o
  -5  19   6       76.88       57.27     30.66 o
  -4  19   6      385.45      396.28     93.26 o
  -3  19   6     1245.22     1200.85     72.50 o
  -2  19   6      162.99      111.19     26.55 o
  -1  19   6      215.76      237.40     38.12 o
   0  19   6      101.81      168.18     42.46 o
   1  19   6       22.54        0.00     24.52 o
   2  19   6       37.02       98.11     40.12 o
   3  19   6        5.13        0.00     53.30 o
   4  19   6        8.04        0.00     35.40 o
  -8  20   6      136.35       78.49     40.22 o
  -7  20   6      655.56      690.11     81.10 o
  -6  20   6      133.55      181.30     38.46 o
  -5  20   6       90.04       80.92     30.93 o
  -4  20   6      611.81      516.92     97.19 o
  -3  20   6       27.64       54.93     26.53 o
  -2  20   6       20.90        1.26     19.75 o
  -1  20   6       13.84       29.46     24.42 o
   0  20   6       15.28       27.32     32.32 o
   1  20   6      184.25      295.50     43.70 o
   2  20   6       28.15       11.28     52.51 o
   3  20   6      110.06      121.48     47.87 o
   4  20   6        4.99       49.67     72.37 o
  -8  21   6       15.32       49.37     26.21 o
  -7  21   6       41.41       37.71     39.90 o
  -6  21   6        1.82        0.00     29.69 o
  -5  21   6      278.50      267.42     43.87 o
  -4  21   6        1.01        0.00     28.53 o
  -3  21   6       42.26       39.30     28.18 o
  -2  21   6      386.77      450.75     43.84 o
  -1  21   6       63.65       71.04     35.65 o
   0  21   6       33.83       10.33     32.21 o
   1  21   6       67.10       84.53     41.41 o
   2  21   6       68.59       79.72     68.09 o
   3  21   6      134.75      154.77     73.85 o
  -7  22   6       27.94        0.00     32.17 o
  -6  22   6      166.61      172.70     41.59 o
  -5  22   6       18.51       19.43     28.88 o
  -4  22   6        0.66       42.20     53.35 o
  -3  22   6        2.72        0.00     33.16 o
  -2  22   6        3.42        0.00     24.38 o
  -1  22   6      190.77      263.69     53.61 o
   0  22   6      247.25      297.19     58.98 o
   1  22   6       11.38        0.00     35.57 o
   2  22   6        1.32        0.00     56.14 o
   3  22   6       18.78        0.00     55.94 o
  -6  23   6       16.55       24.38     30.10 o
  -5  23   6      324.11      321.00     49.20 o
  -4  23   6      150.98      214.68     42.67 o
  -3  23   6      138.26      126.58     57.04 o
  -2  23   6      335.00      518.26     92.52 o
  -1  23   6      380.92      467.99     68.58 o
   0  23   6       94.54       62.05     41.08 o
   1  23   6       22.02        0.00     34.58 o
   2  23   6       24.17        9.75     56.64 o
  -6  24   6       34.48       49.38     25.03 o
  -5  24   6       72.30       17.19     32.15 o
  -4  24   6      113.32      117.60     38.30 o
  -3  24   6       83.71      100.67     34.28 o
  -2  24   6      101.98       90.74     52.66 o
  -1  24   6       16.49        1.53     35.10 o
   0  24   6      277.03      279.57     55.53 o
   1  24   6      343.37      537.13     73.61 o
  -5  25   6        8.02        0.00     20.34 o
  -4  25   6       73.82        0.00     37.73 o
  -3  25   6        1.52        0.00     31.12 o
  -2  25   6       42.72      113.18     47.02 o
  -1  25   6       81.69       50.93     40.68 o
   0  25   6       27.36       36.32     40.18 o
 -12   1   7        0.51        0.00     24.31 o
 -11   1   7       34.42       54.78     36.16 o
 -10   1   7      674.79      795.04    128.30 o
  -9   1   7      157.50      179.50     44.74 o
  -8   1   7      854.37      767.32     67.36 o
  -7   1   7     1620.81     1893.04     70.80 o
  -6   1   7      171.08      123.47     22.91 o
  -5   1   7       92.20      109.09     28.07 o
  -4   1   7      842.41      856.79     35.40 o
  -3   1   7        7.44       10.78     11.60 o
  -2   1   7     1326.19     1253.46     37.77 o
  -1   1   7      474.69      490.97     44.27 o
   0   1   7      168.42       76.59     30.95 o
   1   1   7     2260.34     2602.61     75.33 o
   2   1   7      437.87      456.12     36.54 o
   3   1   7       22.44       37.68     17.12 o
   4   1   7        0.84        0.00     15.69 o
   5   1   7       17.59        0.00     16.78 o
   6   1   7       78.74      102.43     26.16 o
 -12   2   7       72.29       29.37     25.12 o
 -11   2   7      210.66      202.41     46.12 o
 -10   2   7      148.18      129.43     62.56 o
  -9   2   7      265.63      272.37     37.26 o
  -8   2   7     1068.51     1138.49     73.00 o
  -7   2   7      463.55      403.58     46.29 o
  -6   2   7      502.20      457.09     36.29 o
  -5   2   7     5647.68     6101.47    138.68 o
  -3   2   7     1033.11     1324.80     69.94 o
  -2   2   7      563.81      562.54     24.93 o
  -1   2   7      494.74      546.30     35.35 o
   0   2   7       77.35      127.43     20.63 o
   1   2   7      321.52      342.59     30.97 o
   2   2   7       37.79       11.53     13.99 o
   3   2   7       38.93       58.59     28.00 o
   4   2   7      192.24      161.96     30.99 o
   5   2   7       53.70       67.40     22.04 o
   6   2   7        5.47       45.47     22.63 o
 -12   3   7        3.21        4.86     22.12 o
 -11   3   7       31.65       66.82     37.09 o
 -10   3   7      252.57      268.76     46.78 o
  -9   3   7      247.59      286.81     46.06 o
  -8   3   7      580.06      608.13     79.97 o
  -7   3   7      998.16     1153.45     68.59 o
  -6   3   7       19.01       20.03     17.54 o
  -5   3   7     1115.03     1175.07     66.77 o
  -4   3   7      982.42      923.15     57.45 o
  -3   3   7       12.13       14.51     15.06 o
  -2   3   7      951.84      982.80     34.95 o
  -1   3   7      257.75      260.24     26.27 o
   0   3   7      961.65     1142.90     48.86 o
   1   3   7      484.65      405.63     38.71 o
   2   3   7       95.45       79.65     19.42 o
   3   3   7       41.11       18.07     15.49 o
   4   3   7       18.01       58.32     19.65 o
   5   3   7        0.15       15.97     18.36 o
   6   3   7       22.10       40.85     22.02 o
 -12   4   7        0.08        0.00     19.89 o
 -11   4   7       51.12       39.69     37.42 o
 -10   4   7        0.99        0.00     29.14 o
  -9   4   7        0.97        6.35     34.54 o
  -8   4   7       74.88       20.97     26.42 o
  -7   4   7      484.93      513.98     52.54 o
  -6   4   7      997.05     1005.12     52.51 o
  -5   4   7     1065.64     1255.29     55.72 o
  -4   4   7       67.06       63.84     24.38 o
  -3   4   7      777.13      773.90     44.05 o
  -2   4   7      252.58      263.89     25.20 o
  -1   4   7      114.23      129.84     25.60 o
   0   4   7      124.03      114.34     23.55 o
   1   4   7      458.36      446.87     33.86 o
   2   4   7      393.71      419.15     34.18 o
   3   4   7       24.34       17.64     16.06 o
   4   4   7       23.02       36.53     19.16 o
   5   4   7       19.92       65.80     22.12 o
   6   4   7        3.11       20.68     30.73 o
 -11   5   7      432.99      502.81     66.60 o
 -10   5   7       83.83        3.84     33.28 o
  -9   5   7      103.95      125.94     40.25 o
  -8   5   7     1006.06     1176.07     78.35 o
  -7   5   7      556.86      591.31     89.72 o
  -6   5   7      269.14      311.59     43.88 o
  -5   5   7       69.31       59.33     34.64 o
  -4   5   7       58.43       38.25     23.29 o
  -3   5   7      186.58      134.36     24.10 o
  -2   5   7     1512.99     1453.75     51.30 o
  -1   5   7        7.95        9.61     19.18 o
   0   5   7      139.70      109.32     24.48 o
   1   5   7     1196.89     1175.74     50.58 o
   2   5   7       30.43       42.96     15.64 o
   3   5   7        7.93       25.69     22.54 o
   4   5   7        4.97        0.00     16.13 o
   5   5   7       64.18       38.67     20.00 o
   6   5   7       79.07      113.23     31.40 o
 -11   6   7      269.27      322.47     82.06 o
 -10   6   7      387.32      429.56     61.95 o
  -9   6   7       41.48       28.88     33.32 o
  -8   6   7      103.31      103.65     36.60 o
  -7   6   7     1680.83     1733.60     88.00 o
  -6   6   7      492.20      499.93     49.62 o
  -5   6   7     3044.71     3269.15    164.23 o
  -4   6   7     1879.28     1974.06    177.72 o
  -3   6   7      863.21      951.56     49.15 o
  -2   6   7     1513.24     1623.32     71.21 o
  -1   6   7       53.53       65.75     20.71 o
   0   6   7       62.02       36.28     21.08 o
   1   6   7       76.51      107.46     23.57 o
   2   6   7      443.71      492.86     36.64 o
   3   6   7        1.11        0.00     15.06 o
   4   6   7        0.43       25.78     17.91 o
   5   6   7       16.31        8.70     19.13 o
   6   6   7        0.05       13.68     25.33 o
 -11   7   7       20.32       30.62     37.97 o
 -10   7   7        3.05        0.96     50.86 o
  -9   7   7     1113.05     1359.43    125.46 o
  -8   7   7      559.46      695.04     87.88 o
  -7   7   7       17.16        0.00     26.04 o
  -6   7   7      432.45      370.60     37.79 o
  -5   7   7      307.32      328.04     42.20 o
  -4   7   7       95.28       93.92     28.78 o
  -3   7   7      114.86      124.21     23.70 o
  -2   7   7      180.91      164.28     27.57 o
  -1   7   7       50.22       34.12     18.31 o
   0   7   7      333.43      369.92     52.23 o
   1   7   7      123.43      109.46     24.90 o
   2   7   7        1.16        0.00     16.24 o
   3   7   7       52.29       43.24     21.48 o
   4   7   7      124.19      182.08     28.48 o
   5   7   7        0.46        0.00     19.70 o
   6   7   7       10.55       13.23     25.99 o
 -11   8   7        8.99        0.00     29.38 o
 -10   8   7      110.43       51.00     36.67 o
  -9   8   7        0.02        0.00     29.33 o
  -8   8   7       19.21        0.00     24.35 o
  -7   8   7        3.81        0.00     24.49 o
  -6   8   7        0.53       31.25     21.42 o
  -5   8   7     1959.87     2085.66    128.35 o
  -4   8   7        3.98        0.00     18.86 o
  -3   8   7       69.70       59.94     19.61 o
  -2   8   7      527.94      467.90     33.19 o
  -1   8   7       45.93       48.65     20.79 o
   0   8   7      344.71      333.57     36.76 o
   1   8   7        3.30        0.74     16.01 o
   2   8   7       86.55       83.70     24.10 o
   3   8   7       39.30       27.83     30.82 o
   4   8   7       61.21       19.11     23.84 o
   5   8   7      103.64      142.03     46.48 o
   6   8   7        2.56       38.64     32.66 o
 -11   9   7      128.91      118.97     64.75 o
 -10   9   7      323.68      347.56     61.96 o
  -9   9   7      262.47      343.41    119.84 o
  -8   9   7     1249.56     1421.30     91.80 o
  -7   9   7      474.39      533.98     47.50 o
  -6   9   7     1202.39     1385.79    100.19 o
  -5   9   7      235.18      187.16     35.90 o
  -4   9   7       43.72       32.54     35.24 o
  -3   9   7       79.01       86.38     35.49 o
  -2   9   7      500.20      383.49     37.31 o
  -1   9   7     1289.49     1411.08     53.30 o
   0   9   7       23.32        2.10     18.19 o
   1   9   7      133.58      131.40     35.97 o
   2   9   7      137.63      130.12     26.70 o
   3   9   7        4.02        0.00     20.35 o
   4   9   7        0.34       20.15     22.59 o
   5   9   7       23.94       39.47     36.81 o
   6   9   7        1.00       22.10     26.12 o
 -11  10   7      182.14       58.50     69.48 o
 -10  10   7      142.00      114.05     42.46 o
  -9  10   7        1.56        1.24     32.19 o
  -8  10   7      246.69      218.60     45.28 o
  -7  10   7     1486.04     1517.95     74.27 o
  -6  10   7      120.46      114.27     28.92 o
  -5  10   7     1521.07     1437.45    147.61 o
  -4  10   7      129.26      117.50     30.57 o
  -3  10   7     1654.06     1787.18    100.62 o
  -2  10   7       23.81       16.30     19.63 o
  -1  10   7       66.22       35.74     20.86 o
   0  10   7      144.05      134.71     36.32 o
   1  10   7      122.55      169.31     40.03 o
   2  10   7       19.49        4.89     58.68 o
   3  10   7       35.94       15.19     33.03 o
   4  10   7       31.18       83.82     37.61 o
   5  10   7      104.09       94.89    117.84 o
   6  10   7       31.92        0.00     21.69 o
 -11  11   7        2.62        0.00     27.50 o
 -10  11   7        3.21       60.55     38.86 o
  -9  11   7      692.85      777.12     79.10 o
  -8  11   7      137.77      119.67     44.05 o
  -7  11   7       25.72       86.26     29.68 o
  -6  11   7      108.43       87.39     26.39 o
  -5  11   7       17.68       20.11     25.97 o
  -4  11   7     1091.07      985.04     69.42 o
  -3  11   7       12.20        0.00     19.20 o
  -2  11   7        4.43        0.00     18.70 o
  -1  11   7      290.60      345.98     47.63 o
   0  11   7      555.48      742.48     82.56 o
   1  11   7      249.10      234.85     52.91 o
   2  11   7      123.27      143.49     51.06 o
   3  11   7       36.67       84.91     46.83 o
   4  11   7       34.44       48.12     36.95 o
   5  11   7        0.65        0.00     29.97 o
 -10  12   7        0.11       17.62     37.85 o
  -9  12   7       63.86      108.15     42.87 o
  -8  12   7       71.73      100.76     40.79 o
  -7  12   7       14.83       23.18     23.12 o
  -6  12   7        0.74        0.00     21.36 o
  -5  12   7       76.31       57.83     43.80 o
  -4  12   7       14.65       18.34     31.06 o
  -3  12   7      333.08      289.83     43.26 o
  -2  12   7       29.51       28.50     19.82 o
  -1  12   7       77.34       84.55     26.50 o
   0  12   7        2.14        0.00     44.34 o
   1  12   7       29.86       75.21     33.05 o
   2  12   7        6.32        0.00     28.63 o
   3  12   7        7.99        0.00     32.61 o
   4  12   7       25.65       23.01     35.42 o
   5  12   7        4.07        0.00     28.59 o
 -10  13   7       42.30       52.14     41.05 o
  -9  13   7      445.11      691.93     80.51 o
  -8  13   7      109.90      177.74     47.68 o
  -7  13   7      395.31      498.76    109.72 o
  -6  13   7       44.77       78.42     28.48 o
  -5  13   7     1102.64     1188.80    143.18 o
  -4  13   7     1239.37     1282.31     83.51 o
  -3  13   7      115.51      114.42     28.05 o
  -2  13   7      396.95      343.42     39.84 o
  -1  13   7      708.98      628.20     51.31 o
   0  13   7      219.06      270.82     51.36 o
   1  13   7       41.81        0.00     27.61 o
   2  13   7      161.18      122.04     42.42 o
   3  13   7      114.84      176.64     48.25 o
   4  13   7        0.00       13.37     32.91 o
   5  13   7        2.25       26.00     33.24 o
 -10  14   7      111.95        1.08     36.87 o
  -9  14   7        2.93        0.00     33.20 o
  -8  14   7      664.81      687.28     77.35 o
  -7  14   7      130.63       73.92     27.72 o
  -6  14   7      526.34      466.70     48.81 o
  -5  14   7     1077.50      916.20     75.70 o
  -4  14   7      243.80      287.00     54.60 o
  -3  14   7     3151.25     3119.63    106.15 o
  -2  14   7        6.15        8.67     18.77 o
  -1  14   7       18.56       14.50     25.65 o
   0  14   7      106.78      141.98     40.37 o
   1  14   7      131.06      132.26     43.17 o
   2  14   7      247.82      184.82     80.12 o
   3  14   7       84.82       76.97     40.33 o
   4  14   7       54.79       61.32     71.32 o
   5  14   7       96.75       91.47     81.51 o
 -10  15   7      133.89      157.66     78.83 o
  -9  15   7       16.43       56.17     39.94 o
  -8  15   7     1248.30     1301.70    163.09 o
  -7  15   7      221.37      164.08     35.65 o
  -6  15   7      271.70      245.65     39.56 o
  -5  15   7       71.00       39.12     39.32 o
  -4  15   7        1.54        2.86     25.10 o
  -3  15   7      208.28      207.52     35.08 o
  -2  15   7        3.78        0.00     20.77 o
  -1  15   7       73.69       93.52     28.44 o
   0  15   7      209.91      245.93     50.22 o
   1  15   7        6.58        0.00     30.82 o
   2  15   7       55.18       34.61     36.63 o
   3  15   7       35.97        9.30     33.40 o
   4  15   7        7.13       34.33     45.09 o
  -9  16   7       10.94        4.71     36.25 o
  -8  16   7      238.39      157.14     82.91 o
  -7  16   7        3.73       12.72     27.58 o
  -6  16   7      161.77      211.99     38.79 o
  -5  16   7       21.91       40.31     41.41 o
  -4  16   7        4.46        0.00     29.86 o
  -3  16   7      249.75      285.84     39.02 o
  -2  16   7        3.85        0.00     20.40 o
  -1  16   7       65.31       65.35     27.73 o
   0  16   7       45.81        0.00     29.21 o
   1  16   7       12.65        3.18     54.45 o
   2  16   7      410.56      589.73     72.57 o
   3  16   7      107.66      232.32    118.89 o
   4  16   7        1.82       42.66     40.85 o
  -9  17   7      734.54      907.64    138.45 o
  -8  17   7      357.07      283.42     73.00 o
  -7  17   7      259.00      368.33     47.43 o
  -6  17   7      590.36      685.58     61.88 o
  -5  17   7      141.91      218.57     67.19 o
  -4  17   7      191.26      119.68     38.38 o
  -3  17   7       13.50       30.39     26.20 o
  -2  17   7       85.57       61.72     27.74 o
  -1  17   7      114.09       49.56     33.69 o
   0  17   7      576.00      601.18     72.65 o
   1  17   7      106.25      229.77     53.38 o
   2  17   7        6.63       20.38     35.06 o
   3  17   7      106.32      194.97     65.70 o
   4  17   7       47.89      102.09     50.66 o
  -9  18   7       37.63        0.00     26.48 o
  -8  18   7        5.02       36.73     41.97 o
  -7  18   7      143.18      138.58     37.14 o
  -6  18   7      200.85      176.53     72.34 o
  -5  18   7      379.27      465.28     55.15 o
  -4  18   7      540.66      505.40     64.86 o
  -3  18   7      893.98     1046.94     69.49 o
  -2  18   7      159.41      140.25     33.39 o
  -1  18   7        8.28        4.00     23.76 o
   0  18   7       42.20       35.37     37.43 o
   1  18   7       12.50       34.08     37.34 o
   2  18   7        0.43       42.36     38.71 o
   3  18   7       15.99       28.88     40.89 o
  -8  19   7        8.51       19.10     39.00 o
  -7  19   7      395.32      385.43     67.77 o
  -6  19   7        8.99       19.68     29.41 o
  -5  19   7       40.13       72.17     32.34 o
  -4  19   7       31.78       67.71     36.48 o
  -3  19   7       21.52        0.00     33.89 o
  -2  19   7      836.96      895.39     83.09 o
  -1  19   7       79.42       83.94     32.23 o
   0  19   7        0.36        0.00     34.17 o
   1  19   7       29.11       66.45     78.38 o
   2  19   7        2.40        0.00     70.82 o
   3  19   7       22.98       51.77     41.65 o
  -8  20   7        2.85        0.00     44.15 o
  -7  20   7        7.09       37.57     30.99 o
  -6  20   7       69.61      112.67     37.47 o
  -5  20   7        1.82       57.18     31.83 o
  -4  20   7       58.54       33.58     34.45 o
  -3  20   7      263.81      279.28     42.58 o
  -2  20   7       57.41       65.63     30.51 o
  -1  20   7      124.83      104.62     36.09 o
   0  20   7       88.02       26.26     38.22 o
   1  20   7        5.06        3.26     35.17 o
   2  20   7      106.68      187.12     51.66 o
  -7  21   7      373.26      537.64     79.00 o
  -6  21   7      102.40      161.01     41.64 o
  -5  21   7        5.68       40.98     32.22 o
  -4  21   7       19.26        0.00     26.68 o
  -3  21   7        9.86        0.00     26.15 o
  -2  21   7      173.24      107.09     67.92 o
  -1  21   7       66.87      181.95     40.03 o
   0  21   7       43.39       62.79     41.74 o
   1  21   7       65.37       67.67     43.02 o
   2  21   7        3.12        0.00     65.00 o
  -6  22   7       37.57        6.14     26.39 o
  -5  22   7      502.08      220.21    137.82 o
  -4  22   7      156.32      214.92     41.56 o
  -3  22   7       22.65       25.63     68.98 o
  -2  22   7       96.79       94.04     44.86 o
  -1  22   7      207.77      292.48     58.17 o
   0  22   7      113.42      189.61     82.11 o
   1  22   7       20.35       29.17     67.19 o
  -5  23   7       18.82       30.05     27.48 o
  -4  23   7       88.22       94.89     46.93 o
  -3  23   7       27.38       37.69     38.65 o
  -2  23   7      170.73      204.54     55.90 o
  -1  23   7       51.42        0.00     33.95 o
   0  23   7       49.64       88.18     71.47 o
  -4  24   7       42.82        0.00     37.56 o
  -3  24   7       94.35       85.71     52.66 o
  -2  24   7       16.09        0.00     40.80 o
  -1  24   7       95.53      163.45     49.22 o
 -11   0   8      247.23      338.12     84.00 o
 -10   0   8      940.55     1061.32    125.11 o
  -9   0   8     1029.03      939.29    113.37 o
  -8   0   8       15.29        0.00     33.84 o
  -7   0   8     1246.70     1250.92    108.79 o
  -6   0   8      214.72      210.12     49.97 o
  -5   0   8     3071.46     2927.06    149.20 o
  -4   0   8     1638.19     1686.58    101.12 o
  -3   0   8     1867.92     1940.09    134.57 o
  -2   0   8       91.00      116.44     30.44 o
  -1   0   8      844.83     1051.76    108.69 o
   0   0   8      904.70      969.96     70.90 o
   1   0   8      370.87      352.26     48.71 o
   2   0   8       73.45       60.17     27.89 o
   3   0   8       54.78       76.97     29.80 o
   4   0   8        0.95        0.00     24.20 o
   5   0   8       88.00      141.05     39.31 o
 -11   1   8       30.29        8.26     83.30 o
 -10   1   8        0.12       27.25     33.64 o
  -9   1   8       15.05        0.00     28.44 o
  -8   1   8      179.04      147.06     38.25 o
  -7   1   8      659.95      619.65     57.73 o
  -6   1   8      198.79      168.14     51.51 o
  -5   1   8      395.64      372.49     39.44 o
  -4   1   8      708.41      778.75     42.24 o
  -3   1   8       40.24       30.44     15.10 o
  -2   1   8      245.85      164.91     28.01 o
  -1   1   8      102.02       77.81     21.08 o
   0   1   8       20.31       11.86     14.40 o
   1   1   8        0.57       10.86     16.50 o
   2   1   8       10.75        5.68     17.83 o
   3   1   8        4.80       18.65     26.22 o
   4   1   8      140.67      141.75     28.25 o
   5   1   8        4.03       19.60     20.98 o
 -11   2   8        5.19        9.78     33.43 o
 -10   2   8      187.56      191.54     47.02 o
  -9   2   8        5.61        9.38     29.79 o
  -8   2   8        2.15        0.00     23.80 o
  -7   2   8       66.46       63.34     28.17 o
  -6   2   8      131.91      120.71     29.07 o
  -5   2   8       32.33       41.65     43.65 o
  -4   2   8       36.52       42.39     17.42 o
  -3   2   8      175.57      157.11     25.26 o
  -2   2   8      353.78      354.02     38.00 o
  -1   2   8        9.79        0.00     23.30 o
   0   2   8      880.52     1021.70     51.52 o
   1   2   8       57.96       68.04     20.62 o
   2   2   8       31.10       24.22     17.94 o
   3   2   8       19.51        0.00     19.41 o
   4   2   8        0.68       27.34     20.10 o
   5   2   8       34.76       60.98     23.30 o
 -11   3   8       24.48       40.81     65.25 o
 -10   3   8        9.16       37.26     35.71 o
  -9   3   8       42.44        0.00     29.19 o
  -8   3   8      886.35      907.14    104.11 o
  -7   3   8      869.20      961.77     67.14 o
  -6   3   8      268.01      268.93     52.48 o
  -5   3   8      250.12      133.28    121.73 o
  -4   3   8     1125.88     1196.97     60.10 o
  -3   3   8       61.77       67.94     17.86 o
  -2   3   8      585.33      596.78     47.62 o
  -1   3   8     2148.17     2170.78    165.79 o
   0   3   8      783.39      833.66     56.16 o
   1   3   8       11.89       13.04     19.22 o
   2   3   8        0.17        0.00     15.68 o
   3   3   8        5.98        4.27     18.23 o
   4   3   8       72.64       43.58     21.08 o
   5   3   8       13.09       35.45     22.41 o
 -11   4   8      435.44      543.09     73.44 o
 -10   4   8      293.95      518.66     99.53 o
  -9   4   8      383.30      383.50     85.20 o
  -8   4   8      581.63      520.81     57.45 o
  -7   4   8      951.25     1150.12    115.56 o
  -6   4   8      219.15      275.17     44.85 o
  -5   4   8      179.10      186.52     36.43 o
  -4   4   8      135.62      122.36     28.77 o
  -3   4   8     1168.58     1053.04     47.05 o
  -2   4   8       94.96      113.25     25.67 o
  -1   4   8     1074.43     1219.26     64.26 o
   0   4   8        6.59       13.35     23.77 o
   1   4   8      606.91      519.46     46.85 o
   2   4   8      188.94      173.86     33.14 o
   3   4   8       60.84       79.61     27.72 o
   4   4   8       26.85       32.46     20.48 o
   5   4   8        4.10        9.82     20.33 o
 -11   5   8       74.20      138.85     73.85 o
 -10   5   8       13.27       29.26     55.74 o
  -9   5   8       54.72       28.63     34.26 o
  -8   5   8        2.49       36.56     29.32 o
  -7   5   8       25.85        0.00     30.81 o
  -6   5   8     1524.93     1538.35     64.54 o
  -5   5   8       13.31       15.56     21.43 o
  -4   5   8      201.56      163.51     39.01 o
  -3   5   8      185.85      160.20     23.16 o
  -2   5   8      189.55      171.76     28.23 o
  -1   5   8      640.23      731.44     64.80 o
   0   5   8      267.15      225.72     35.07 o
   1   5   8        7.66       23.05     19.63 o
   2   5   8      114.11      112.21     27.55 o
   3   5   8       17.63       33.33     43.67 o
   4   5   8       31.26      117.53     35.99 o
   5   5   8       56.91       39.83     29.47 o
 -11   6   8        1.24        0.00     44.99 o
 -10   6   8      282.40      245.06     50.73 o
  -9   6   8       29.24       59.12     34.49 o
  -8   6   8        1.88        6.20     27.62 o
  -7   6   8      447.12      462.66     43.16 o
  -6   6   8       72.69       51.30     22.23 o
  -5   6   8       53.93       59.43     31.55 o
  -4   6   8        9.16        5.16     17.90 o
  -3   6   8      223.58      227.33     26.42 o
  -2   6   8      343.02      334.96     37.48 o
  -1   6   8       30.26       24.86     18.70 o
   0   6   8        2.63        0.00     17.56 o
   1   6   8        1.88        0.00     16.99 o
   2   6   8       68.65       47.17     32.03 o
   3   6   8      126.85      124.53     30.97 o
   4   6   8        0.97        0.00     22.82 o
   5   6   8       58.65       58.48     30.72 o
 -11   7   8       37.08       22.35     44.64 o
 -10   7   8        0.49       24.63     37.36 o
  -9   7   8       27.48       44.59     36.44 o
  -8   7   8      293.97      287.90     51.71 o
  -7   7   8      329.21      373.05     39.58 o
  -6   7   8      628.37      562.96     46.51 o
  -5   7   8      819.15      780.13     87.83 o
  -4   7   8      693.84      734.56     48.32 o
  -3   7   8      245.00      213.68     26.54 o
  -2   7   8      112.76      114.54     26.72 o
  -1   7   8     1324.84     1456.58     68.63 o
   0   7   8     1041.50     1085.20     63.26 o
   1   7   8       77.05       25.81     30.65 o
   2   7   8       53.07       72.82     25.00 o
   3   7   8       14.17       19.11     23.37 o
   4   7   8       37.79       46.02     26.06 o
   5   7   8        0.25        0.00     31.60 o
 -11   8   8      299.44       74.41    170.45 o
 -10   8   8       95.42      119.86     43.99 o
  -9   8   8      500.92      588.27     68.75 o
  -8   8   8      533.31      613.71     66.85 o
  -7   8   8      245.82      256.04     36.46 o
  -6   8   8       65.06       30.38     22.80 o
  -5   8   8      153.18      177.89     36.13 o
  -4   8   8      624.86      546.33     61.81 o
  -3   8   8      522.18      505.15     96.49 o
  -2   8   8       12.93        2.07     24.91 o
  -1   8   8      983.94     1092.07     62.55 o
   0   8   8       12.54        0.00     31.35 o
   1   8   8       79.48       52.88     22.46 o
   2   8   8        0.13        0.00     17.83 o
   3   8   8       63.67       60.00     27.94 o
   4   8   8       18.69       57.67     28.09 o
   5   8   8        4.56        7.39     27.12 o
 -11   9   8       78.53       19.06     61.91 o
 -10   9   8       10.49       13.60     39.50 o
  -9   9   8       12.73        0.00     33.50 o
  -8   9   8      146.64      129.84     40.31 o
  -7   9   8       63.24       76.97     26.11 o
  -6   9   8     1596.01     1480.93     71.99 o
  -5   9   8       24.75        0.00     42.70 o
  -4   9   8       59.94       85.04     28.49 o
  -3   9   8      677.67      692.34     49.49 o
  -2   9   8       35.09       14.24     26.22 o
  -1   9   8       77.70      105.39     56.19 o
   0   9   8      114.21      113.58     38.25 o
   1   9   8      109.30      110.36     50.52 o
   2   9   8      157.20      242.49     51.93 o
   3   9   8       32.22       34.20     34.92 o
   4   9   8       39.33       74.48     40.09 o
 -10  10   8       13.62       16.12     44.30 o
  -9  10   8       49.78       97.88     66.64 o
  -8  10   8       57.15       73.58     36.04 o
  -7  10   8       95.43       70.26     28.01 o
  -6  10   8        1.73        0.00     21.78 o
  -5  10   8      185.14      155.44     36.40 o
  -4  10   8      222.91      225.98     38.69 o
  -3  10   8       85.81       75.17     24.15 o
  -2  10   8        5.44       14.95     25.73 o
  -1  10   8        5.64        7.18     25.83 o
   0  10   8       13.57        8.95     29.43 o
   1  10   8      123.67      122.34     42.79 o
   2  10   8       49.75       41.72     37.24 o
   3  10   8       46.66       62.93     38.18 o
   4  10   8       16.73       95.73     42.54 o
 -10  11   8        3.84       59.37     42.86 o
  -9  11   8      107.12       94.47     41.18 o
  -8  11   8      185.43      236.88     50.76 o
  -7  11   8      497.93      627.14     69.86 o
  -6  11   8      129.14      177.31     35.52 o
  -5  11   8      409.17      433.02     52.45 o
  -4  11   8      185.51      185.79     39.77 o
  -3  11   8      291.73      266.86     44.67 o
  -2  11   8       18.32       22.01     28.04 o
  -1  11   8       77.69       40.22     63.95 o
   0  11   8      314.93      299.00     59.62 o
   1  11   8      132.58       38.00     37.54 o
   2  11   8      150.78      206.40     50.29 o
   3  11   8        9.28       15.85     34.98 o
   4  11   8       10.55        0.00     32.36 o
 -10  12   8       51.69      133.71     49.47 o
  -9  12   8      737.86      773.96    168.06 o
  -8  12   8       57.47      139.89     47.93 o
  -7  12   8       53.50       38.24     28.69 o
  -6  12   8       27.02        0.45     23.46 o
  -5  12   8      155.08      186.25     38.88 o
  -4  12   8      616.47      462.59     81.61 o
  -3  12   8      421.09      341.19     43.06 o
  -2  12   8        4.26        0.00     37.23 o
  -1  12   8      115.67       97.64     38.04 o
   0  12   8      893.70     1009.87     89.52 o
   1  12   8      121.63      166.87     45.29 o
   2  12   8       33.30        1.91     35.93 o
   3  12   8      101.89       63.39     44.23 o
   4  12   8       10.99        8.32     30.47 o
 -10  13   8       55.92      103.95     51.35 o
  -9  13   8        1.86        0.00     38.46 o
  -8  13   8        9.15        7.21     35.82 o
  -7  13   8        2.24        5.49     28.03 o
  -6  13   8      469.54      477.89     50.91 o
  -5  13   8      243.10      339.71     49.96 o
  -4  13   8        2.48       22.56     31.31 o
  -3  13   8       34.35       49.47     23.56 o
  -2  13   8       76.15      134.32     49.87 o
  -1  13   8       37.45       68.48     35.64 o
   0  13   8       17.00       75.52     36.13 o
   1  13   8      115.64      115.18     56.14 o
   2  13   8      335.93      498.76     71.01 o
   3  13   8       41.54       90.72     44.05 o
   4  13   8       25.04       32.15     28.68 o
  -9  14   8       61.77        9.10     74.84 o
  -8  14   8        4.08        0.00     35.32 o
  -7  14   8        5.97        0.00     25.84 o
  -6  14   8       28.90       40.55     27.76 o
  -5  14   8        6.88       21.79     28.17 o
  -4  14   8      122.01       39.21     30.26 o
  -3  14   8       73.09       18.47     30.46 o
  -2  14   8        0.26        0.00     28.62 o
  -1  14   8       33.42        0.00     29.64 o
   0  14   8       91.97       70.15     40.71 o
   1  14   8        1.21       24.48     36.32 o
   2  14   8       24.54       45.53     37.72 o
   3  14   8        0.15        0.00     36.23 o
  -9  15   8      288.20      281.64     59.93 o
  -8  15   8        2.86       37.40     42.20 o
  -7  15   8      183.97      184.82     38.82 o
  -6  15   8      976.34     1091.97     75.49 o
  -5  15   8      224.80      241.66     49.87 o
  -4  15   8       21.77       17.75     23.91 o
  -3  15   8      233.07      221.07     36.59 o
  -2  15   8       36.32       63.52     35.39 o
  -1  15   8      148.52      111.51     91.52 o
   0  15   8       23.69       36.69     39.42 o
   1  15   8        1.11       35.91     36.95 o
   2  15   8       85.57       97.38     45.53 o
   3  15   8       39.66       53.21     52.21 o
  -9  16   8      481.77      607.98     97.04 o
  -8  16   8      209.37      297.37     61.14 o
  -7  16   8        3.26        0.00     27.65 o
  -6  16   8       33.61       44.54     30.91 o
  -5  16   8        0.09        0.00     31.39 o
  -4  16   8       25.33        0.00     23.39 o
  -3  16   8      408.35      452.70     49.74 o
  -2  16   8       50.45       45.66     25.92 o
  -1  16   8      158.56      195.97     52.86 o
   0  16   8      195.39      123.14     47.66 o
   1  16   8        0.51        0.00     31.19 o
   2  16   8        0.56       71.90     40.80 o
   3  16   8       13.17        5.51     27.73 o
  -8  17   8       24.81       36.99     58.93 o
  -7  17   8      112.98      161.21     41.04 o
  -6  17   8       36.28       34.66     43.41 o
  -5  17   8      108.19      104.72     40.15 o
  -4  17   8      105.62       94.77     33.74 o
  -3  17   8       24.87       49.11     27.24 o
  -2  17   8        6.72        0.00     23.16 o
  -1  17   8        3.49       27.16     35.60 o
   0  17   8       40.25       15.15     39.01 o
   1  17   8        2.48       45.53     37.77 o
   2  17   8       47.17       61.82     37.33 o
  -8  18   8       51.98       89.06     49.80 o
  -7  18   8       37.03        0.00     41.30 o
  -6  18   8        2.84       24.72     30.69 o
  -5  18   8      282.54      197.31     49.27 o
  -4  18   8      147.94      135.75     35.34 o
  -3  18   8      137.23      122.10     35.62 o
  -2  18   8      178.64      234.38     42.15 o
  -1  18   8      147.13      161.19     49.16 o
   0  18   8      143.25      200.22     50.85 o
   1  18   8        1.14       65.91     41.81 o
   2  18   8       25.02        0.00     43.80 o
  -7  19   8       60.26       79.96     37.04 o
  -6  19   8      466.23      571.13    129.38 o
  -5  19   8      282.74      317.41     78.33 o
  -4  19   8       99.99       94.88     33.35 o
  -3  19   8      291.94      349.81     46.93 o
  -2  19   8       41.97      123.59     34.08 o
  -1  19   8        9.79       58.44     37.64 o
   0  19   8        0.91        0.00     32.28 o
   1  19   8       45.59        0.00     26.93 o
  -6  20   8      128.91      138.18     43.02 o
  -5  20   8      213.75       94.55     64.40 o
  -4  20   8        9.11       74.01     30.76 o
  -3  20   8        2.96        7.08     35.03 o
  -2  20   8      158.90      176.03     40.22 o
  -1  20   8      155.90      120.49    136.16 o
   0  20   8       22.19       87.64     70.47 o
  -6  21   8       11.21        0.00     39.35 o
  -5  21   8       77.21       82.58     32.75 o
  -4  21   8       51.40       15.29     26.58 o
  -3  21   8        2.67        0.00     27.42 o
  -2  21   8       21.90       31.43     41.26 o
  -1  21   8      173.58      255.00     56.68 o
   0  21   8       40.60        2.06     42.47 o
  -4  22   8       26.13       42.49     25.69 o
  -3  22   8       19.29        3.73     25.24 o
  -2  22   8       20.47       32.20     32.89 o
 -11   1   9       26.81       11.23     39.86 o
 -10   1   9      591.70      698.50     76.87 o
  -9   1   9      447.25      467.83     92.01 o
  -8   1   9       16.66       29.49     28.28 o
  -7   1   9      299.32      247.14     42.73 o
  -6   1   9        1.99       14.66     21.33 o
  -5   1   9      345.94      276.05     37.17 o
  -4   1   9      897.82      696.26     94.35 o
  -3   1   9      300.98      204.15     39.85 o
  -2   1   9     1754.24     1891.33    103.46 o
  -1   1   9       70.75       58.65     30.80 o
   0   1   9      130.30      145.43     30.61 o
   1   1   9       26.54       38.30     24.16 o
   2   1   9        3.95        0.00     22.08 o
   3   1   9        0.81        0.00     20.30 o
   4   1   9      126.44      180.06     41.49 o
 -11   2   9        1.17        3.24     39.19 o
 -10   2   9       76.23       95.04     40.70 o
  -9   2   9      128.83      124.00     41.49 o
  -8   2   9      622.14      572.38     79.67 o
  -7   2   9     1182.91     1309.50    186.13 o
  -6   2   9      357.07      374.92     45.36 o
  -5   2   9      425.94      428.25     46.53 o
  -4   2   9      346.58      416.53     55.62 o
  -3   2   9      161.80      146.82     91.47 o
  -2   2   9      445.13      499.75     61.16 o
  -1   2   9       14.21        0.00     20.29 o
   0   2   9      200.42      174.67     32.85 o
   1   2   9      318.02      340.67     43.85 o
   2   2   9        0.25       36.14     25.32 o
   3   2   9       19.77       17.52     38.15 o
   4   2   9       20.06       25.79     25.69 o
 -11   3   9      175.63      183.04     52.14 o
 -10   3   9      113.71      109.62     44.23 o
  -9   3   9      252.90      251.37     54.30 o
  -8   3   9       58.77       82.48     48.18 o
  -7   3   9       88.89       68.12     29.58 o
  -6   3   9       27.76       42.47     25.56 o
  -5   3   9       14.54       26.55     20.95 o
  -4   3   9      497.11      316.60     50.09 o
  -3   3   9       11.64        0.00     17.02 o
  -2   3   9      188.49      116.59     41.70 o
  -1   3   9       64.02       85.95     26.46 o
   0   3   9       45.27       52.93     29.22 o
   1   3   9       53.98        5.69     21.84 o
   2   3   9      290.19      325.59     42.37 o
   3   3   9       98.81       99.67     29.27 o
   4   3   9       63.02       84.06     29.81 o
 -11   4   9       21.54        5.47     51.16 o
 -10   4   9       15.02       13.46     37.21 o
  -9   4   9       36.10       67.90     39.47 o
  -8   4   9        3.11       20.28     29.73 o
  -7   4   9      758.67      755.12     64.72 o
  -6   4   9      632.33      523.37    138.15 o
  -5   4   9        0.18        0.00     15.96 o
  -4   4   9      144.22      169.54     30.68 o
  -3   4   9        7.89        0.00     19.31 o
  -2   4   9      126.76      109.12     27.99 o
  -1   4   9      137.86      125.50     28.65 o
   0   4   9       35.53       14.11     22.50 o
   1   4   9      208.70      172.46     33.43 o
   2   4   9       12.28       29.76     24.84 o
   3   4   9       82.19      137.66     33.48 o
   4   4   9      139.99      209.27     41.64 o
 -10   5   9      314.02      255.62     54.58 o
  -9   5   9      271.25      204.74     69.78 o
  -8   5   9       21.44        0.00     35.64 o
  -7   5   9      204.73      270.83     63.31 o
  -6   5   9       88.02      115.15     30.26 o
  -5   5   9      444.34      419.27     48.34 o
  -4   5   9       45.53       60.82     24.19 o
  -3   5   9      117.53       97.49     47.71 o
  -2   5   9       31.22        3.54     21.02 o
  -1   5   9      118.58      137.95     29.72 o
   0   5   9       18.52       37.00     23.65 o
   1   5   9       49.10      118.54     41.53 o
   2   5   9       80.03       40.82     36.93 o
   3   5   9       53.29       78.30     38.22 o
   4   5   9       36.87       55.22     29.18 o
 -10   6   9       93.89      182.84     74.94 o
  -9   6   9      256.45      173.59     68.48 o
  -8   6   9       81.10      110.78     54.55 o
  -7   6   9      820.29      888.24     57.63 o
  -6   6   9      200.88      200.67     33.09 o
  -5   6   9      969.92     1033.63     60.01 o
  -4   6   9        3.88        0.00     20.25 o
  -3   6   9      155.69      164.02     31.63 o
  -2   6   9      117.51      107.08     49.29 o
  -1   6   9      258.20      256.38     38.43 o
   0   6   9      133.33       97.34     28.69 o
   1   6   9      195.15      265.29     39.88 o
   2   6   9        0.38        0.00     22.55 o
   3   6   9       29.86       14.66     26.80 o
   4   6   9        0.13       23.06     27.20 o
 -10   7   9        2.83        0.00     55.54 o
  -9   7   9       55.16       71.77     52.96 o
  -8   7   9       18.91        0.57     29.16 o
  -7   7   9        0.18        0.00     20.77 o
  -6   7   9      596.41      616.98     50.76 o
  -5   7   9        9.72       40.74     33.84 o
  -4   7   9       39.64       54.93     35.28 o
  -3   7   9      499.56      504.81     62.17 o
  -2   7   9      175.90      150.41     32.45 o
  -1   7   9       32.84       26.91     22.66 o
   0   7   9      149.38      135.90     32.48 o
   1   7   9        0.76        0.00     20.13 o
   2   7   9       58.62       82.78     29.52 o
   3   7   9       28.50        0.00     27.13 o
 -10   8   9        0.58       19.91     55.34 o
  -9   8   9       29.42       52.23     38.85 o
  -8   8   9       80.37       29.75     35.66 o
  -7   8   9      262.27      333.22     44.14 o
  -6   8   9      241.36      162.82     33.16 o
  -5   8   9       21.21       36.41     34.84 o
  -4   8   9        8.12        8.88     18.91 o
  -3   8   9       55.16       43.88     29.98 o
  -2   8   9      239.25      245.64     48.67 o
  -1   8   9      632.33      632.86     74.40 o
   0   8   9       25.26       47.80     41.31 o
   1   8   9      121.94      147.91     44.38 o
   2   8   9        3.68       48.20     39.54 o
   3   8   9       18.09        4.86     34.91 o
 -10   9   9      145.96      171.97     50.22 o
  -9   9   9      176.79      169.56     48.29 o
  -8   9   9       76.51       88.16     38.74 o
  -7   9   9        0.19        0.00     22.23 o
  -6   9   9       64.57        7.38     25.02 o
  -5   9   9       20.05       33.65     27.52 o
  -4   9   9      310.61      322.26     39.95 o
  -3   9   9      148.65      128.54     38.73 o
  -2   9   9      260.93      305.20     55.11 o
  -1   9   9       66.52      136.00     44.76 o
   0   9   9      191.76      175.45     50.73 o
   1   9   9        0.89        6.42     34.86 o
   2   9   9        1.57        0.00     32.88 o
   3   9   9       26.39       26.36     32.82 o
 -10  10   9        4.20        0.00     37.10 o
  -9  10   9      368.80      386.45     61.65 o
  -8  10   9      370.41      345.21     65.65 o
  -7  10   9      448.02      319.80     44.17 o
  -6  10   9      529.86      730.98     60.06 o
  -5  10   9      646.12      604.49    157.56 o
  -4  10   9       39.41       12.34     23.06 o
  -3  10   9       14.84        0.00     27.87 o
  -2  10   9       63.26       39.32     33.30 o
  -1  10   9      320.73      286.98     58.28 o
   0  10   9       36.44       72.43     39.05 o
   1  10   9       39.34       53.44     40.57 o
   2  10   9       38.03       78.43     41.49 o
   3  10   9      112.47      224.24     76.24 o
  -9  11   9        7.27       27.90     39.27 o
  -8  11   9      150.96      140.58     47.71 o
  -7  11   9       26.72       34.40     27.04 o
  -6  11   9       24.92        0.00     30.62 o
  -5  11   9        0.47       21.20     27.15 o
  -4  11   9       31.04       16.74     21.66 o
  -3  11   9      408.52      341.08     57.22 o
  -2  11   9       60.51       43.60     35.18 o
  -1  11   9        3.65       31.88     36.15 o
   0  11   9      155.90      156.65     87.58 o
   1  11   9       24.95       63.37     41.46 o
   2  11   9       39.24        0.00     37.45 o
   3  11   9        1.60       17.53     27.24 o
  -9  12   9        2.33        0.00     37.93 o
  -8  12   9       98.62       54.40     40.72 o
  -7  12   9      100.61      151.24     44.54 o
  -6  12   9       40.57       64.72     30.11 o
  -5  12   9       25.24        8.41     27.91 o
  -4  12   9       34.50       52.04     26.87 o
  -3  12   9       97.87       99.53     40.26 o
  -2  12   9      258.60      174.89     44.79 o
  -1  12   9       43.10       34.78     42.95 o
   0  12   9       32.42        0.00     34.88 o
   1  12   9        7.59        3.49     34.88 o
   2  12   9       31.80        5.60     34.55 o
  -9  13   9       65.08      146.03     50.68 o
  -8  13   9      379.75      488.38     68.11 o
  -7  13   9        0.18       26.40     28.55 o
  -6  13   9      185.90      116.00     46.07 o
  -5  13   9        1.46        0.00     26.74 o
  -4  13   9      376.56      370.68     45.94 o
  -3  13   9      284.49      441.58     64.29 o
  -2  13   9      212.09      182.76     47.58 o
  -1  13   9       32.67        3.51     33.96 o
   0  13   9      114.94       88.42     42.23 o
   1  13   9       63.84       71.97     63.21 o
   2  13   9      244.23       59.60     39.57 o
  -8  14   9       76.24       54.38     33.99 o
  -7  14   9      173.22      166.64     38.64 o
  -6  14   9      585.12      631.52    121.83 o
  -5  14   9      360.62      341.16     55.07 o
  -4  14   9       10.72        0.00     24.71 o
  -3  14   9       36.79       39.08     34.69 o
  -2  14   9        3.89        6.80     55.10 o
  -1  14   9       63.54       46.47     36.28 o
   0  14   9       26.77       33.11     42.25 o
   1  14   9        0.43       29.82     40.58 o
   2  14   9        1.25       22.95     26.35 o
  -8  15   9       71.11      119.41     37.95 o
  -7  15   9       11.53       19.50     30.76 o
  -6  15   9       15.82        0.00     41.22 o
  -5  15   9        4.96       64.18     37.53 o
  -4  15   9      125.93      162.58     36.40 o
  -3  15   9       30.81       52.73     37.66 o
  -2  15   9       46.09        0.00     34.98 o
  -1  15   9        1.87        0.00     35.68 o
   0  15   9       34.40       79.74     42.28 o
   1  15   9        0.78        0.00     69.28 o
  -8  16   9       35.66       80.38     36.00 o
  -7  16   9       86.47       60.84     34.52 o
  -6  16   9      105.98      135.52     40.95 o
  -5  16   9      136.44      110.67     33.59 o
  -4  16   9      131.44      159.88     43.86 o
  -3  16   9       54.42        0.00     33.35 o
  -2  16   9       92.90       54.41     40.70 o
  -1  16   9       42.73      109.49     43.09 o
   0  16   9       22.94       36.24     42.21 o
   1  16   9       76.01       40.80     44.10 o
  -7  17   9       22.35       72.60     35.17 o
  -6  17   9      201.45      244.16     47.37 o
  -5  17   9       62.12       32.23     29.25 o
  -4  17   9      187.22      114.77     34.34 o
  -3  17   9      325.94      459.83     95.65 o
  -2  17   9       17.36       38.91     36.16 o
  -1  17   9        1.84        9.67     37.09 o
   0  17   9      222.73       70.88     88.73 o
  -6  18   9       43.84       21.94     34.64 o
  -5  18   9      292.96      248.72     71.51 o
  -4  18   9        2.56        0.00     27.22 o
  -3  18   9       25.39        9.73     76.64 o
  -2  18   9       17.57       54.58     36.97 o
  -1  18   9       22.99        0.00     30.74 o
  -5  19   9       89.01       31.56     37.26 o
  -4  19   9       28.36       29.54     34.83 o
  -3  19   9       98.00        0.00     33.54 o
  -2  19   9      121.86       31.35     68.78 o
 -10   0  10      177.41      154.18     66.99 o
  -9   0  10      961.69      984.08    113.86 o
  -8   0  10      115.34       99.03     49.07 o
  -7   0  10       59.97        0.00     37.33 o
  -6   0  10       21.93       31.06     34.44 o
  -5   0  10      334.15      190.91     64.10 o
  -4   0  10      814.74      804.02    109.38 o
  -3   0  10      171.43      216.59     65.20 o
  -2   0  10      148.56      176.47     63.01 o
  -1   0  10      291.43      184.64     63.11 o
   0   0  10        0.02       40.21     40.71 o
   1   0  10       75.05       12.14     44.99 o
   2   0  10      127.51      166.02     61.32 o
 -10   1  10       42.51       82.69     41.67 o
  -9   1  10       64.48       70.35     36.14 o
  -8   1  10      186.65      152.47     39.05 o
  -7   1  10       60.52       61.75     30.58 o
  -6   1  10       42.68       25.47     23.89 o
  -5   1  10       24.00       23.93     52.41 o
  -4   1  10        9.92       29.01     35.54 o
  -3   1  10        8.78        3.03     26.56 o
  -2   1  10       19.89       22.67     32.81 o
  -1   1  10        0.79        0.36     26.80 o
   0   1  10       14.59        2.30     30.41 o
   1   1  10       61.16      104.85     38.81 o
   2   1  10        1.98        0.00     38.82 o
 -10   2  10       56.13       16.23     52.21 o
  -9   2  10       51.80       11.37     31.95 o
  -8   2  10       23.70       14.43     27.68 o
  -7   2  10        7.56        0.00     26.97 o
  -6   2  10       19.52       45.19     38.12 o
  -5   2  10       29.38       64.19     34.58 o
  -4   2  10        3.17       36.69     29.60 o
  -3   2  10       62.43       23.57     28.45 o
  -2   2  10      187.68      130.40     40.93 o
  -1   2  10        0.07        2.31     28.41 o
   0   2  10        0.86        0.00     28.44 o
   1   2  10       35.25       90.24     35.90 o
   2   2  10       45.14       77.32     83.25 o
 -10   3  10      186.60      209.88     49.53 o
  -9   3  10       37.82       10.15     32.75 o
  -8   3  10       21.42       47.79     31.28 o
  -7   3  10      647.27      648.51     60.78 o
  -6   3  10       24.32       46.78     36.73 o
  -5   3  10       14.44        0.00     29.10 o
  -4   3  10       68.26       59.16     40.51 o
  -3   3  10       87.19       72.55     36.45 o
  -2   3  10      493.55      505.18     64.10 o
  -1   3  10        3.30        0.00     28.42 o
   0   3  10        1.35        0.00     29.56 o
   1   3  10       35.72       53.60     28.70 o
   2   3  10       40.38       25.02     43.37 o
 -10   4  10       11.57        0.00     42.85 o
  -9   4  10      307.20      292.26     52.79 o
  -8   4  10      130.78       44.98     32.77 o
  -7   4  10       36.79        9.56     35.14 o
  -6   4  10       78.12       94.85     43.00 o
  -5   4  10      176.24      144.84     41.38 o
  -4   4  10      387.66      400.80     58.06 o
  -3   4  10        2.26        0.07     28.46 o
  -2   4  10       14.76        0.00     28.37 o
  -1   4  10       83.19      114.67     64.60 o
   0   4  10        1.05        0.00     24.43 o
   1   4  10        4.83        0.00     41.41 o
   2   4  10        3.28       26.78     25.59 o
 -10   5  10       30.72        8.95     46.88 o
  -9   5  10      123.98       82.23     38.29 o
  -8   5  10      335.39      358.78     53.75 o
  -7   5  10        2.32       30.00     26.96 o
  -6   5  10       95.83       99.53     44.89 o
  -5   5  10      113.01      116.51     44.69 o
  -4   5  10       73.34       11.56     29.70 o
  -3   5  10       10.09        0.00     24.50 o
  -2   5  10      123.33      116.74     31.87 o
  -1   5  10        8.13        0.00     21.82 o
   0   5  10       10.17       74.58     28.87 o
   1   5  10        7.75       11.40     56.41 o
   2   5  10        0.79        9.89     24.84 o
  -9   6  10       70.63       79.53     38.74 o
  -8   6  10       67.28       27.19     31.64 o
  -7   6  10        2.95       35.00     40.16 o
  -6   6  10       18.40       47.48     40.01 o
  -5   6  10       14.80      108.19     53.25 o
  -4   6  10      172.70      117.35     49.37 o
  -3   6  10      136.85      160.75     43.39 o
  -2   6  10       22.70        0.00     31.66 o
  -1   6  10        7.64       19.76     24.66 o
   0   6  10        3.30       22.82     26.27 o
   1   6  10       62.44       76.07     31.01 o
   2   6  10       35.03      110.52     33.52 o
  -9   7  10      188.44      173.79     68.48 o
  -8   7  10       14.22       10.85     45.29 o
  -7   7  10      391.48      372.25     76.04 o
  -6   7  10       31.33       41.71     39.52 o
  -5   7  10       55.85       38.15     32.36 o
  -4   7  10       39.10        1.91     49.47 o
  -3   7  10      182.05      130.07     40.57 o
  -2   7  10      446.54      363.79     59.93 o
  -1   7  10       29.20       18.32     36.64 o
   0   7  10       18.08        0.00     32.83 o
   1   7  10        1.74       70.41     54.40 o
   2   7  10       32.33       12.01     41.17 o
  -9   8  10       21.95       60.82     57.24 o
  -8   8  10       23.60        8.26     45.79 o
  -7   8  10        1.91        0.00     40.01 o
  -6   8  10      226.97      223.57     40.27 o
  -5   8  10      134.67      105.71     68.23 o
  -4   8  10       37.26       56.90     35.23 o
  -3   8  10      352.97      330.52     57.79 o
  -2   8  10       55.30       43.18     39.27 o
  -1   8  10        5.75       14.77     34.06 o
   0   8  10       16.40        3.25     57.24 o
   1   8  10       13.65        0.00     38.89 o
  -9   9  10      125.50       83.50     58.23 o
  -8   9  10      505.77      303.77     80.12 o
  -7   9  10       32.99       59.01     30.30 o
  -6   9  10       73.86       51.84     50.86 o
  -5   9  10       74.01      103.13     41.24 o
  -4   9  10        1.58        0.00     35.49 o
  -3   9  10      298.79      420.12     84.40 o
  -2   9  10      142.24      125.68     43.28 o
  -1   9  10        0.68        0.00     33.77 o
   0   9  10      160.38      136.15     48.70 o
   1   9  10       39.28       12.46     39.63 o
  -9  10  10       50.99        0.00     50.07 o
  -8  10  10        3.54        2.96     27.85 o
  -7  10  10        0.88        0.00     27.03 o
  -6  10  10        9.16        5.28     28.72 o
  -5  10  10        1.48        0.00     29.23 o
  -4  10  10       21.37        3.40     31.71 o
  -3  10  10        9.45        0.00     34.94 o
  -2  10  10       20.83        0.00     34.24 o
  -1  10  10        1.78        0.00     41.16 o
   0  10  10        0.52       65.86     41.67 o
   1  10  10       22.09        0.00     28.91 o
  -8  11  10      283.41      394.62     65.06 o
  -7  11  10      182.51      243.36     41.86 o
  -6  11  10       39.09       64.98     32.53 o
  -5  11  10      125.23      145.17     46.16 o
  -4  11  10        0.66       26.11     36.38 o
  -3  11  10       37.94       10.87     34.97 o
  -2  11  10       10.76        0.00     35.78 o
  -1  11  10        5.29        8.10     45.44 o
   0  11  10       49.19       34.61     44.10 o
   1  11  10        2.45        0.00     26.50 o
  -8  12  10       45.53       40.06     31.76 o
  -7  12  10        8.59       21.03     31.04 o
  -6  12  10      265.64      270.14     46.47 o
  -5  12  10       72.44       55.05     46.44 o
  -4  12  10        2.44        2.62     34.42 o
  -3  12  10      568.44      560.69     75.32 o
  -2  12  10       21.04       31.84     45.44 o
  -1  12  10       17.15       10.57     39.79 o
   0  12  10       11.68       25.75     37.92 o
  -7  13  10        3.94       29.14     33.17 o
  -6  13  10       31.06       21.96     34.40 o
  -5  13  10       64.73      135.78     44.77 o
  -4  13  10       19.59        0.00     33.57 o
  -3  13  10       36.97       41.93     40.90 o
  -2  13  10        4.94        1.34     40.96 o
  -1  13  10        6.85       17.76     36.02 o
   0  13  10       18.55        1.44     52.31 o
  -7  14  10        2.36       12.47     34.17 o
  -6  14  10        2.48        0.00     52.81 o
  -5  14  10       66.77       35.43     38.02 o
  -4  14  10       20.91        0.00     30.75 o
  -3  14  10       50.04        2.19     39.56 o
  -2  14  10       94.66       63.61     41.00 o
  -1  14  10        6.01        4.82     34.64 o
  -6  15  10      134.98      136.47     53.80 o
  -5  15  10      255.12      120.10    134.97 o
  -4  15  10       79.63       70.43     39.55 o
  -3  15  10        0.47        6.74     35.93 o
  -2  15  10        6.88        0.00     55.05 o
  -1  15  10       32.62        0.00     29.46 o
  -5  16  10        7.24        0.00     30.39 o
  -4  16  10        1.54        0.00     43.75 o
  -3  16  10      138.76       62.75     36.59 o
  -2  16  10       28.54        0.00     27.42 o
  -8   1  11       16.00       23.56     32.06 o
  -6   1  11        1.15       54.93     39.92 o
  -5   1  11       13.31       34.63     34.99 o
  -4   1  11      129.28       93.07     48.58 o
  -3   1  11        7.94       60.27     54.55 o
  -2   1  11       61.94       42.43     46.48 o
  -1   1  11      134.59       86.36     39.73 o
   0   1  11       34.15       61.32     39.14 o
  -8   2  11      104.39      150.63     40.43 o
  -6   2  11       81.67      101.51     44.11 o
  -5   2  11       23.27       10.23     32.45 o
  -4   2  11        8.77       31.45     35.01 o
  -3   2  11       46.42       73.12     58.78 o
  -2   2  11       38.48       60.76     37.65 o
  -1   2  11      213.70      297.97     57.78 o
   0   2  11       26.06       84.79     40.52 o
  -8   3  11       11.24        0.00     27.37 o
  -6   3  11       71.84      111.27     45.35 o
  -5   3  11       19.83        0.00     33.22 o
  -4   3  11      131.14      103.25     78.18 o
  -3   3  11      142.67      128.61     75.29 o
  -2   3  11       76.90       94.83     40.51 o
  -1   3  11       43.68        0.11     32.30 o
   0   3  11        6.06       25.07     34.86 o
  -8   4  11      287.64      303.58     51.80 o
  -6   4  11       30.45       39.51     38.98 o
  -5   4  11       99.44       79.87     38.19 o
  -4   4  11        9.33       34.54     34.62 o
  -3   4  11      146.14      104.73     44.61 o
  -2   4  11       51.84       35.88     41.91 o
  -1   4  11        0.31       14.36     34.76 o
   0   4  11        3.24       15.80     36.35 o
  -8   5  11       62.58       42.91     33.09 o
  -6   5  11      110.94      110.18     60.22 o
  -5   5  11       45.45      128.89     68.28 o
  -3   5  11       16.54       36.53     53.85 o
  -2   5  11        4.37        0.00     47.38 o
  -1   5  11       60.24       91.27     47.88 o
   0   5  11        1.68       59.62     59.23 o
  -8   6  11      107.82      164.73     59.62 o
  -6   6  11      107.44      124.61     63.21 o
  -5   6  11        0.65       26.48     51.86 o
  -4   6  11        0.99       24.29     50.37 o
  -3   6  11        4.25       49.17     53.65 o
  -2   6  11       99.82      130.29     69.78 o
  -1   6  11        0.28       73.45     53.45 o
  -8   7  11       59.99       61.81     52.56 o
  -6   7  11       18.77       25.38     56.94 o
  -5   7  11      288.82      290.64     86.29 o
  -4   7  11      156.29      111.28     66.29 o
  -3   7  11      135.35      207.03     73.65 o
  -2   7  11        4.03       31.26     62.11 o
  -1   7  11       16.02       32.15     55.44 o
  -6   8  11        8.99       39.92     50.77 o
  -5   8  11        0.00       44.39     54.15 o
  -4   8  11      153.55      207.73     78.73 o
  -3   8  11      105.12      116.95     62.21 o
  -2   8  11       81.08       77.04     41.77 o
  -1   8  11       17.82       28.33     38.11 o
  -6   9  11      184.65      127.20     70.67 o
  -5   9  11        5.34        0.00     46.78 o
  -4   9  11       31.19       93.36     53.65 o
  -3   9  11        3.05       40.20     39.38 o
  -2   9  11        2.36        0.00     33.35 o
  -1   9  11       10.27        5.21     41.32 o
  -6  10  11       25.83       99.03     71.37 o
  -5  10  11      180.91      197.97     75.74 o
  -4  10  11        4.32        0.00     36.05 o
  -3  10  11        3.13       68.36     43.33 o
  -2  10  11       21.05       45.60     40.25 o
  -6  11  11       20.50        0.00     50.07 o
  -5  11  11      165.92       46.19     64.10 o
  -4  11  11       22.44       23.09     31.02 o
  -3  11  11      216.22      277.40     81.21 o
  -4  12  11        1.34       27.15     32.37 o
  -5   0  12       78.58       65.90     63.71 o
  -4   0  12      136.45       33.25     55.64 o
  -5   1  12       30.64        0.00     51.16 o
  -4   1  12        0.65       10.43     36.74 o
 
